# Supplementary material for: PpGATA21 Enhances the Expression of PpGA2ox7 to Regulate the Mechanism of Cerasus humilis Rootstock-Mediated Dwarf in Peach Trees
Source: Int J Mol Sci. 2024 Jul 5;25(13):7402. doi: 10.3390/ijms25137402 (PMC11242874; doi:10.3390/ijms25137402)
Supplement: Supplementary file 1 [file ijms-25-07402-s001.zip › Supplementary Table S2. The expression of all genes in the transcriptome.xls]

#ID	CH-1_count	CH-1_FPKM	CH-2_count	CH-2_FPKM	CH-3_count	CH-3_FPKM	WP-1_count	WP-1_FPKM	WP-2_count	WP-2_FPKM	WP-3_count	WP-3_FPKM
c1000.graph_c0	2	2.92	0	0.00	0	0.00	0	0.00	0	0.00	0	0.00
c10000.graph_c0	1	1.17	0	0.00	0	0.00	0	0.00	0	0.00	1	0.74
c10001.graph_c0	14	2.72	9	1.65	5	0.84	1	0.18	1	0.18	4	0.69
c10002.graph_c0	12	1.79	11	1.61	7	0.95	4	0.59	2	0.29	6	0.83
c10003.graph_c0	3	0.56	4	0.71	8	1.31	12	2.15	4	0.69	3	0.50
c10005.graph_c0	19	5.53	15	3.83	4	0.94	25	6.50	18	4.52	22	5.26
c10005.graph_c1	1	0.54	6	2.53	3	1.15	4	1.74	6	2.51	2	0.77
c10006.graph_c0	5	0.61	4	0.49	5	0.56	1	0.12	11	1.31	15	1.74
c10007.graph_c0	11	1.85	13	2.11	8	1.20	4	0.65	6	0.95	4	0.61
c10008.graph_c0	3	1.28	6	2.10	0	0.00	1	0.36	1	0.35	1	0.32
c10009.graph_c0	7	0.96	7	0.96	11	1.39	13	1.78	6	0.80	14	1.81
c1001.graph_c0	3	0.51	3	0.48	0	0.00	4	0.64	0	0.00	2	0.31
c10010.graph_c0	26	1.14	26	1.24	32	1.42	6	0.28	8	0.37	0	0.00
c10011.graph_c0	11	0.72	6	0.42	15	0.97	3	0.21	11	0.74	13	0.86
c10012.graph_c0	13	1.26	13	1.30	7	0.65	6	0.60	4	0.39	4	0.38
c10013.graph_c0	29	1.28	16	0.78	23	1.03	4	0.20	3	0.14	6	0.29
c10014.graph_c0	15	1.54	20	2.11	13	1.27	1	0.11	1	0.10	1	0.10
c10016.graph_c0	2	0.35	3	0.51	2	0.31	7	1.19	19	3.14	16	2.55
c10017.graph_c0	9	2.70	2	0.52	1	0.24	3	0.80	4	1.03	0	0.00
c10018.graph_c0	1	0.51	1	0.40	1	0.37	2	0.83	3	1.20	4	1.49
c10019.graph_c0	13	2.04	7	1.07	8	1.13	7	1.08	3	0.45	2	0.29
c1002.graph_c0	0	0.00	0	0.00	0	0.00	0	0.00	0	0.00	5	1.14
c10020.graph_c0	0	0.00	6	1.88	3	0.86	3	0.96	2	0.62	6	1.75
c10020.graph_c1	0	0.00	0	0.00	2	0.68	2	0.77	4	1.49	0	0.00
c10022.graph_c0	0	0.00	1	0.57	0	0.00	0	0.00	1	0.57	1	0.52
c10023.graph_c0	1	0.14	2	0.28	8	1.02	3	0.41	14	1.88	9	1.18
c10024.graph_c0	4	0.81	4	0.75	19	3.31	4	0.76	3	0.55	5	0.89
c10025.graph_c0	5	0.83	10	1.61	12	1.79	6	0.97	0	0.00	2	0.30
c10026.graph_c0	13	0.97	14	1.10	16	1.27	2	0.16	6	0.46	6	0.45
c10027.graph_c0	6	1.09	2	0.35	11	1.75	1	0.17	9	1.52	1	0.16
c10028.graph_c0	461	66.10	455	63.79	609	79.39	374	53.13	452	62.49	398	53.42
c10029.graph_c0	7	0.65	4	0.39	6	0.54	0	0.00	3	0.28	3	0.28
c1003.graph_c0	0	0.00	3	2.04	0	0.00	0	0.00	0	0.00	0	0.00
c10030.graph_c0	1	0.19	0	0.00	2	0.33	3	0.53	0	0.00	0	0.00
c10031.graph_c0	4	0.50	11	1.37	5	0.58	0	0.00	0	0.00	0	0.00
c10032.graph_c0	5	0.28	6	0.37	7	0.40	3	0.18	4	0.24	2	0.12
c10033.graph_c0	1	0.25	2	0.38	3	0.52	3	0.65	0	0.00	3	0.53
c10034.graph_c0	2	0.23	6	0.70	1	0.11	6	0.70	0	0.00	4	0.44
c10035.graph_c0	0	0.00	0	0.00	4	0.80	0	0.00	2	0.42	4	0.81
c10036.graph_c0	7	2.11	1	0.26	2	0.48	2	0.53	0	0.00	0	0.00
c10037.graph_c0	5	0.57	1	0.07	13	0.79	2	0.13	1	0.06	4	0.25
c10038.graph_c0	6	0.55	4	0.45	1	0.06	6	0.36	7	0.57	9	0.54
c10039.graph_c0	4	0.48	3	0.37	9	1.01	2	0.24	1	0.12	1	0.12
c10039.graph_c1	4	0.30	3	0.24	8	0.59	2	0.16	3	0.23	0	0.00
c1004.graph_c0	0	0.00	0	0.00	1	0.62	0	0.00	0	0.00	0	0.00
c10040.graph_c0	0	0.00	2	0.57	0	0.00	0	0.00	0	0.00	0	0.00
c10040.graph_c1	6	0.59	5	0.50	4	0.37	1	0.10	1	0.10	0	0.00
c10041.graph_c0	0	0.00	0	0.00	5	1.45	0	0.00	3	0.94	0	0.00
c10042.graph_c0	0	0.00	1	0.62	0	0.00	0	0.00	1	0.62	0	0.00
c10043.graph_c0	1	0.37	1	0.31	0	0.00	2	0.64	2	0.61	0	0.00
c10044.graph_c0	0	0.00	0	0.00	2	0.16	6	0.52	2	0.17	10	0.83
c10045.graph_c0	432	16.50	398	16.65	488	18.95	337	13.73	337	13.67	307	12.39
c10046.graph_c0	144	9.42	132	9.21	148	9.58	75	5.20	86	5.81	78	5.19
c10047.graph_c0	1	0.27	1	0.24	1	0.22	3	0.73	3	0.71	2	0.45
c10048.graph_c0	1	1.40	0	0.00	1	0.86	1	1.00	0	0.00	0	0.00
c10049.graph_c0	1	0.07	6	0.44	8	0.54	2	0.14	2	0.14	3	0.21
c1005.graph_c0	0	0.00	2	0.72	1	0.33	0	0.00	2	0.71	0	0.00
c10050.graph_c0	1	0.34	0	0.00	0	0.00	1	0.30	2	0.58	9	2.46
c10051.graph_c0	0	0.00	1	0.38	0	0.00	0	0.00	0	0.00	0	0.00
c10052.graph_c0	0	0.00	2	0.54	0	0.00	1	0.28	0	0.00	0	0.00
c10053.graph_c0	0	0.00	0	0.00	4	0.31	1	0.08	7	0.57	6	0.48
c10055.graph_c0	0	0.00	0	0.00	6	1.42	1	0.28	0	0.00	3	0.77
c10056.graph_c0	3	0.48	7	1.09	2	0.29	0	0.00	0	0.00	0	0.00
c10057.graph_c0	7	1.27	4	0.69	6	0.96	4	0.70	9	1.52	4	0.65
c10058.graph_c0	31	3.97	28	3.59	34	4.03	6	0.77	27	3.37	28	3.40
c10059.graph_c0	3	0.26	3	0.27	1	0.08	3	0.27	3	0.26	0	0.00
c1006.graph_c0	0	0.00	1	0.77	0	0.00	0	0.00	0	0.00	0	0.00
c10061.graph_c0	1	0.30	5	1.31	0	0.00	0	0.00	2	0.52	0	0.00
c10062.graph_c0	122	4.74	135	5.74	127	5.27	90	3.76	126	5.07	109	4.44
c10063.graph_c0	11	0.44	18	0.79	17	0.70	8	0.35	9	0.38	10	0.42
c10064.graph_c0	4	0.93	1	0.21	3	0.59	2	0.43	0	0.00	0	0.00
c10066.graph_c0	0	0.00	0	0.00	2	0.81	0	0.00	1	0.44	0	0.00
c10067.graph_c0	293	9.03	200	7.29	303	10.24	220	7.69	253	8.40	229	7.69
c10068.graph_c0	3	0.34	3	0.35	9	0.97	0	0.00	4	0.45	1	0.11
c10069.graph_c0	1	0.25	0	0.00	1	0.21	3	0.69	6	1.33	0	0.00
c10070.graph_c0	0	0.00	0	0.00	1	0.26	0	0.00	0	0.00	0	0.00
c10070.graph_c1	0	0.00	0	0.00	0	0.00	0	0.00	0	0.00	0	0.00
c10071.graph_c0	4	0.56	7	0.97	2	0.26	1	0.14	0	0.00	1	0.13
c10072.graph_c0	0	0.00	2	1.57	1	0.70	0	0.00	0	0.00	0	0.00
c10073.graph_c0	0	0.00	9	1.70	0	0.00	0	0.00	0	0.00	5	0.89
c10074.graph_c0	9	0.40	13	0.63	5	0.23	4	0.19	3	0.14	2	0.09
c10076.graph_c0	8	0.91	0	0.00	1	0.11	7	0.80	0	0.00	0	0.00
c10077.graph_c0	2	0.85	0	0.00	0	0.00	1	0.36	0	0.00	5	1.62
c10078.graph_c0	0	0.00	0	0.00	2	0.53	0	0.00	2	0.58	0	0.00
c10079.graph_c0	0	0.00	1	0.51	2	0.93	0	0.00	0	0.00	1	0.47
c1008.graph_c0	0	0.00	1	0.27	1	0.25	2	0.55	0	0.00	0	0.00
c10080.graph_c0	1	0.13	5	0.65	1	0.12	4	0.52	2	0.25	0	0.00
c10083.graph_c0	0	0.00	0	0.00	0	0.00	1	0.34	1	0.33	0	0.00
c10084.graph_c0	26	9.77	30	9.43	49	14.11	59	18.97	67	20.81	92	26.92
c10085.graph_c0	138	12.97	172	16.74	232	20.92	110	10.67	140	13.22	139	12.86
c10086.graph_c0	5	1.17	3	0.64	0	0.00	0	0.00	3	1.41	1	0.20
c10087.graph_c0	4	0.63	3	0.59	10	1.09	0	0.00	1	0.19	0	0.00
c10088.graph_c0	0	0.00	3	0.39	2	0.24	0	0.00	5	0.64	6	0.74
c10089.graph_c0	4	3.00	0	0.00	3	1.51	0	0.00	0	0.00	0	0.00
c10091.graph_c0	0	0.00	0	0.00	1	0.23	3	0.75	0	0.00	3	0.69
c10092.graph_c0	3	0.26	2	0.18	1	0.08	9	0.82	2	0.18	4	0.35
c10093.graph_c0	335	16.32	350	18.50	366	17.94	341	17.93	305	15.64	315	16.00
c10094.graph_c0	5	0.99	0	0.00	3	0.52	2	0.38	0	0.00	3	0.53
c10095.graph_c0	0	0.00	2	0.40	0	0.00	1	0.20	0	0.00	0	0.00
c10096.graph_c0	0	0.00	1	0.41	0	0.00	1	0.42	0	0.00	2	0.76
c10097.graph_c0	2	0.29	3	0.42	9	1.18	1	0.14	0	0.00	0	0.00
c10098.graph_c0	1	0.14	3	0.41	1	0.13	2	0.27	1	0.13	5	0.65
c10099.graph_c0	9	0.44	6	0.32	1	0.05	6	0.32	2	0.10	4	0.20
c1010.graph_c0	1	0.31	3	0.81	2	0.49	0	0.00	0	0.00	1	0.25
c1010.graph_c1	0	0.00	0	0.00	0	0.00	0	0.00	0	0.00	0	0.00
c10100.graph_c0	0	0.00	0	0.00	0	0.00	0	0.00	0	0.00	0	0.00
c10101.graph_c0	0	0.00	0	0.00	0	0.00	5	0.34	9	0.59	14	0.91
c10102.graph_c0	0	0.00	1	0.30	2	0.54	0	0.00	5	1.46	1	0.28
c10102.graph_c1	1	0.68	0	0.00	0	0.00	3	1.60	4	2.07	5	2.81
c10103.graph_c0	5	0.29	7	0.43	0	0.00	5	0.30	3	0.18	3	0.18
c10104.graph_c0	1	0.13	1	0.13	1	0.12	4	0.53	0	0.00	6	0.75
c10105.graph_c0	4	0.97	4	0.88	2	0.41	1	0.22	0	0.00	0	0.00
c10106.graph_c0	2	0.37	2	0.35	3	0.49	0	0.00	1	0.17	7	1.16
c10107.graph_c0	5	0.74	3	0.44	8	1.08	0	0.00	0	0.00	0	0.00
c10108.graph_c0	1	0.30	3	0.80	0	0.00	0	0.00	0	0.00	1	0.25
c10109.graph_c0	4	1.28	3	0.83	0	0.00	2	0.56	0	0.00	0	0.00
c1011.graph_c0	0	0.00	0	0.00	0	0.00	1	0.62	0	0.00	1	0.54
c1011.graph_c1	0	0.00	0	0.00	0	0.00	0	0.00	0	0.00	0	0.00
c10110.graph_c0	2	0.33	2	0.32	5	0.74	1	0.16	6	0.94	2	0.30
c10111.graph_c0	1	1.46	3	3.04	3	2.68	0	0.00	0	0.00	2	1.79
c10112.graph_c0	5	0.47	6	0.58	4	0.36	0	0.00	4	0.38	3	0.28
c10113.graph_c0	3	0.54	2	0.35	2	0.32	0	0.00	0	0.00	1	0.16
c10114.graph_c0	146	6.56	75	3.79	132	6.01	87	4.00	116	5.55	103	4.85
c10115.graph_c0	7	0.61	4	0.36	2	0.17	3	0.27	2	0.18	0	0.00
c10116.graph_c0	2	0.36	3	0.51	3	0.47	0	0.00	4	0.67	3	0.48
c10117.graph_c0	270	10.60	239	10.26	248	9.90	222	9.45	243	10.08	280	11.51
c1012.graph_c0	2	0.15	1	0.08	1	0.08	6	0.48	4	0.91	2	0.15
c10120.graph_c0	6	0.66	5	0.56	6	0.62	0	0.00	0	0.00	3	0.32
c10121.graph_c0	3	0.34	3	0.34	1	0.11	4	0.46	5	0.56	5	0.54
c10122.graph_c0	1	0.29	4	1.02	3	0.70	0	0.00	1	0.25	0	0.00
c10123.graph_c0	1	0.22	1	0.20	3	0.56	2	0.41	1	0.20	3	0.57
c10124.graph_c0	2	0.61	2	0.53	0	0.00	1	0.27	3	0.78	2	0.49
c10125.graph_c0	1	0.39	0	0.00	3	0.90	0	0.00	1	0.32	2	0.61
c10126.graph_c0	0	0.00	3	0.40	1	0.12	6	0.80	1	0.13	4	0.51
c10127.graph_c0	5	0.64	2	0.26	0	0.00	2	0.26	2	0.25	4	0.49
c10128.graph_c0	6	0.28	1	0.05	2	0.09	2	0.10	12	0.59	12	0.58
c1013.graph_c0	2	0.29	1	0.14	0	0.00	4	0.58	0	0.00	1	0.14
c1013.graph_c1	0	0.00	1	0.28	0	0.00	1	0.29	0	0.00	1	0.26
c10130.graph_c0	0	0.00	0	0.00	0	0.00	0	0.00	0	0.00	0	0.00
c10130.graph_c1	0	0.00	0	0.00	0	0.00	0	0.00	0	0.00	0	0.00
c10131.graph_c0	393	11.06	280	8.76	223	6.43	598	18.38	734	22.22	784	23.53
c10132.graph_c0	2	0.33	2	0.32	5	0.74	0	0.00	4	0.62	0	0.00
c10134.graph_c0	2	0.87	2	0.71	4	1.30	0	0.00	2	0.71	1	0.33
c10135.graph_c0	85	3.34	64	2.68	74	2.96	48	2.04	52	2.11	74	3.05
c10136.graph_c0	1	0.15	0	0.00	0	0.00	7	1.03	3	0.43	5	0.69
c10137.graph_c0	1	0.23	1	0.21	3	0.58	5	1.06	0	0.00	4	0.79
c10139.graph_c0	2	1.12	0	0.00	0	0.00	0	0.00	0	0.00	0	0.00
c10140.graph_c0	3	1.41	0	0.00	0	0.00	1	0.39	2	0.75	3	1.05
c10141.graph_c0	0	0.00	1	0.32	0	0.00	0	0.00	0	0.00	0	0.00
c10141.graph_c1	2	0.38	3	0.53	4	0.66	0	0.00	0	0.00	0	0.00
c10142.graph_c0	0	0.00	0	0.00	1	0.90	0	0.00	0	0.00	0	0.00
c10144.graph_c0	0	0.00	3	0.44	4	0.54	1	0.15	0	0.00	0	0.00
c10144.graph_c1	3	0.54	5	0.85	4	0.63	0	0.00	2	0.33	0	0.00
c10145.graph_c0	0	0.00	5	3.01	0	0.00	1	0.62	0	0.00	0	0.00
c10146.graph_c0	0	0.00	4	0.35	2	0.16	4	0.34	2	0.17	8	0.66
c10147.graph_c0	119	4.20	82	3.22	66	2.39	44	1.69	30	1.13	37	1.37
c10148.graph_c0	0	0.00	3	1.19	1	0.36	0	0.00	1	0.67	2	0.97
c10149.graph_c0	1	0.28	3	0.75	1	0.23	0	0.00	0	0.00	2	0.47
c1015.graph_c0	0	0.00	0	0.00	1	0.24	0	0.00	0	0.00	0	0.00
c10150.graph_c0	3	0.40	3	0.40	2	0.24	1	0.13	1	0.13	0	0.00
c10151.graph_c0	0	0.00	0	0.00	0	0.00	5	0.95	9	1.65	2	0.35
c10152.graph_c0	5	0.75	4	0.59	3	0.41	1	0.15	2	0.29	2	0.28
c10153.graph_c0	0	0.00	2	1.22	1	0.55	0	0.00	0	0.00	1	0.55
c10154.graph_c0	6	0.54	1	0.09	1	0.09	2	0.19	3	0.27	4	0.36
c10155.graph_c0	1	0.38	2	0.63	0	0.00	0	0.00	6	1.86	0	0.00
c10158.graph_c0	5	0.61	1	0.12	2	0.23	1	0.12	4	0.48	0	0.00
c10159.graph_c0	244	7.04	183	5.85	179	5.32	171	5.46	141	4.30	188	5.79
c1016.graph_c0	0	0.00	0	0.00	0	0.00	0	0.00	0	0.00	0	0.00
c1016.graph_c1	2	0.47	1	0.21	0	0.00	0	0.00	0	0.00	0	0.00
c10160.graph_c0	0	0.00	0	0.00	0	0.00	0	0.00	0	0.00	0	0.00
c10161.graph_c0	4	0.77	0	0.00	5	0.84	1	0.18	0	0.00	0	0.00
c10162.graph_c0	6	0.61	1	0.09	5	0.48	21	2.24	6	0.65	7	0.66
c10163.graph_c0	0	0.00	0	0.00	0	0.00	2	0.46	2	0.45	1	0.21
c10164.graph_c0	359	12.87	328	12.93	272	9.97	156	6.09	181	6.90	196	7.40
c10165.graph_c0	2	0.65	3	0.84	2	0.51	1	0.28	0	0.00	2	0.52
c10166.graph_c0	9	0.42	5	0.29	5	0.24	2	0.11	4	0.21	6	0.29
c10167.graph_c0	3	1.08	0	0.00	4	1.12	0	0.00	0	0.00	1	0.28
c10168.graph_c0	282	16.97	351	22.73	410	24.47	290	18.82	247	15.71	278	17.44
c10169.graph_c0	2	0.28	0	0.00	4	0.52	3	0.42	4	0.54	1	0.13
c1017.graph_c0	0	0.00	0	0.00	0	0.00	0	0.00	0	0.00	0	0.00
c1017.graph_c1	0	0.00	3	0.70	0	0.00	3	0.71	0	0.00	0	0.00
c10170.graph_c0	6	0.73	2	0.23	2	0.22	3	0.35	2	0.25	4	0.47
c10171.graph_c0	0	0.00	5	1.58	2	0.58	0	0.00	0	0.00	0	0.00
c10172.graph_c0	0	0.00	1	0.27	7	1.72	3	0.82	0	0.00	0	0.00
c10173.graph_c0	1	0.76	0	0.00	2	1.02	0	0.00	2	1.13	0	0.00
c10174.graph_c0	0	0.00	0	0.00	1	0.21	2	0.45	4	0.88	4	0.84
c10175.graph_c0	9	1.15	2	0.26	0	0.00	2	0.26	0	0.00	0	0.00
c10176.graph_c0	5	0.57	0	0.00	0	0.00	3	0.35	2	0.23	1	0.11
c10177.graph_c0	0	0.00	0	0.00	0	0.00	0	0.00	0	0.00	0	0.00
c10177.graph_c1	0	0.00	0	0.00	6	1.75	0	0.00	0	0.00	0	0.00
c10178.graph_c0	0	0.00	0	0.00	0	0.00	0	0.00	0	0.00	1	0.26
c10179.graph_c0	219	8.84	169	7.44	197	8.07	171	7.46	142	6.04	164	6.90
c1018.graph_c0	0	0.00	0	0.00	0	0.00	0	0.00	0	0.00	0	0.00
c10180.graph_c0	3	4.57	0	0.00	0	0.00	0	0.00	0	0.00	0	0.00
c10180.graph_c1	0	0.00	1	0.40	1	0.36	1	0.41	0	0.00	0	0.00
c10181.graph_c0	4	1.10	0	0.00	0	0.00	1	0.25	1	0.24	3	0.69
c10183.graph_c0	2	0.56	0	0.00	2	0.46	2	0.50	0	0.00	0	0.00
c10184.graph_c0	2	0.29	2	0.28	4	0.53	2	0.29	4	0.56	2	0.27
c10185.graph_c0	13	2.19	18	2.93	12	1.80	1	0.16	0	0.00	2	0.31
c10186.graph_c0	3	0.55	0	0.00	0	0.00	1	0.18	2	0.34	3	0.50
c10186.graph_c1	0	0.00	0	0.00	2	0.72	0	0.00	0	0.00	0	0.00
c10187.graph_c0	4	0.37	3	0.29	5	0.45	0	0.00	1	0.09	4	0.37
c10188.graph_c0	10	3.20	6	1.65	8	2.02	2	0.56	0	0.00	2	0.52
c10189.graph_c0	0	0.00	0	0.00	7	1.42	0	0.00	1	0.22	4	0.83
c1019.graph_c0	0	0.00	0	0.00	0	0.00	0	0.00	0	0.00	0	0.00
c10190.graph_c0	0	0.00	1	0.41	3	1.11	0	0.00	0	0.00	0	0.00
c10191.graph_c0	0	0.00	0	0.00	2	0.78	0	0.00	2	0.85	1	0.39
c10192.graph_c0	1353	143.01	1003	108.50	1492	149.48	1040	112.32	1052	110.56	980	100.69
c10193.graph_c0	0	0.00	2	1.79	2	1.58	0	0.00	0	0.00	0	0.00
c10193.graph_c1	2	0.57	4	1.01	1	0.23	1	0.26	0	0.00	0	0.00
c10194.graph_c0	4	0.66	2	0.32	3	0.44	2	0.32	2	0.31	1	0.15
c10195.graph_c0	4	0.41	0	0.00	4	0.39	4	0.42	0	0.00	3	0.30
c10195.graph_c1	0	0.00	2	0.84	0	0.00	0	0.00	0	0.00	0	0.00
c10196.graph_c0	0	0.00	1	0.33	4	1.19	0	0.00	1	0.32	0	0.00
c10197.graph_c0	0	0.00	0	0.00	6	1.99	0	0.00	0	0.00	5	1.68
c10198.graph_c0	318	15.28	266	13.89	318	15.39	260	13.49	290	14.66	302	15.13
c10200.graph_c0	7	1.54	0	0.00	2	0.37	0	0.00	0	0.00	0	0.00
c10200.graph_c1	1	1.17	0	0.00	0	0.00	0	0.00	0	0.00	0	0.00
c10201.graph_c0	3	0.28	4	0.39	7	0.62	1	0.10	3	0.28	0	0.00
c10201.graph_c1	2	0.29	0	0.00	2	0.26	4	0.57	1	0.14	0	0.00
c10202.graph_c0	0	0.00	0	0.00	1	0.91	2	2.14	0	0.00	1	0.92
c10203.graph_c0	2	0.25	2	0.25	4	0.47	3	0.38	1	0.12	5	0.60
c10204.graph_c0	6	1.28	2	0.39	0	0.00	1	0.20	1	0.19	0	0.00
c10205.graph_c0	3	0.25	3	0.26	4	0.32	0	0.00	1	0.08	4	0.33
c10206.graph_c0	0	0.00	0	0.00	0	0.00	0	0.00	0	0.00	0	0.00
c10207.graph_c0	9	0.98	10	1.11	4	0.41	4	0.44	8	0.86	3	0.32
c10208.graph_c0	0	0.00	2	0.64	1	0.29	0	0.00	0	0.00	0	0.00
c10208.graph_c1	0	0.00	5	0.67	2	0.25	1	0.13	3	0.39	1	0.13
c10209.graph_c0	3	0.10	12	0.45	8	0.28	4	0.15	5	0.18	1	0.04
c1021.graph_c0	0	0.00	0	0.00	0	0.00	0	0.00	0	0.00	0	0.00
c10210.graph_c0	6	0.86	2	0.28	5	1.57	1	0.14	0	0.00	2	0.27
c10211.graph_c0	0	0.00	1	0.90	0	0.00	0	0.00	0	0.00	3	2.40
c10212.graph_c0	0	0.00	1	0.42	4	1.53	0	0.00	0	0.00	0	0.00
c10213.graph_c0	0	0.00	0	0.00	0	0.00	1	0.20	4	0.77	5	0.93
c10214.graph_c0	0	0.00	0	0.00	0	0.00	0	0.00	3	0.69	0	0.00
c10214.graph_c1	1	0.21	0	0.00	3	0.55	3	0.60	1	0.19	3	0.56
c10215.graph_c0	9	0.49	5	0.29	10	0.55	5	0.29	3	0.17	4	0.22
c10216.graph_c0	6	0.53	8	0.74	1	0.09	2	0.18	1	0.09	2	0.18
c10217.graph_c0	1	0.47	3	1.12	2	0.68	0	0.00	0	0.00	1	0.35
c10218.graph_c0	2434	129.40	2245	128.90	2375	126.69	1950	111.08	1970	109.44	2168	118.81
c10219.graph_c0	0	0.00	0	0.00	0	0.00	0	0.00	0	0.00	0	0.00
c10219.graph_c1	0	0.00	0	0.00	0	0.00	0	0.00	0	0.00	0	0.00
c1022.graph_c0	4	0.57	0	0.00	1	0.13	1	0.14	0	0.00	2	0.27
c1022.graph_c1	1	0.34	2	0.58	0	0.00	0	0.00	0	0.00	0	0.00
c10220.graph_c0	5	0.31	7	0.46	3	0.18	10	0.65	3	0.19	2	0.13
c10221.graph_c0	1	0.21	0	0.00	3	0.55	2	0.40	0	0.00	0	0.00
c10222.graph_c0	12	0.55	6	0.30	12	0.56	2	0.10	0	0.00	0	0.00
c10223.graph_c0	3	2.30	4	2.28	0	0.00	0	0.00	0	0.00	0	0.00
c10224.graph_c0	0	0.00	0	0.00	0	0.00	1	0.29	2	0.55	0	0.00
c10224.graph_c1	0	0.00	0	0.00	0	0.00	0	0.00	1	0.40	0	0.00
c10225.graph_c0	12	0.64	12	0.69	1	0.05	3	0.17	3	0.17	1	0.06
c10226.graph_c0	0	0.00	2	0.20	3	0.27	5	0.49	4	0.38	3	0.28
c10226.graph_c1	0	0.00	0	0.00	0	0.00	0	0.00	0	0.00	0	0.00
c10227.graph_c0	0	0.00	5	0.36	8	0.54	4	0.29	2	0.14	6	0.41
c10228.graph_c0	0	0.00	1	0.16	5	0.75	4	0.65	2	0.32	2	0.31
c1023.graph_c0	0	0.00	0	0.00	0	0.00	0	0.00	0	0.00	3	2.10
c10230.graph_c0	9	0.75	5	0.44	7	0.57	0	0.00	2	0.17	1	0.08
c10231.graph_c0	0	0.00	0	0.00	6	3.26	0	0.00	0	0.00	0	0.00
c10232.graph_c0	0	0.00	1	0.22	3	0.61	2	0.45	0	0.00	2	0.41
c10233.graph_c0	0	0.00	0	0.00	0	0.00	7	1.12	1	0.16	3	0.45
c10234.graph_c0	1	0.19	3	0.55	1	0.17	2	0.37	1	0.18	7	1.21
c10235.graph_c0	7	0.52	8	0.62	0	0.00	7	0.54	2	0.15	1	0.07
c10236.graph_c0	9	1.21	1	0.13	2	0.33	2	0.27	0	0.00	1	0.13
c10237.graph_c0	0	0.00	3	0.56	3	0.52	4	0.76	1	0.18	0	0.00
c10238.graph_c0	1	0.08	3	0.26	4	0.32	2	0.17	1	0.08	7	0.57
c10239.graph_c0	0	0.00	0	0.00	0	0.00	0	0.00	0	0.00	0	0.00
c1024.graph_c0	4	1.00	0	0.00	0	0.00	1	0.23	0	0.00	0	0.00
c10240.graph_c0	6	0.56	3	0.29	6	0.54	0	0.00	4	0.38	4	0.37
c10241.graph_c0	4	0.26	4	0.28	6	0.38	2	0.14	1	0.07	3	0.20
c10242.graph_c0	0	0.00	0	0.00	0	0.00	0	0.00	0	0.00	0	0.00
c10242.graph_c1	0	0.00	0	0.00	0	0.00	1	0.89	0	0.00	0	0.00
c10243.graph_c0	1020	40.05	954	41.06	1010	40.39	688	29.30	689	28.68	707	29.10
c10244.graph_c0	0	0.00	5	1.92	0	0.00	0	0.00	0	0.00	0	0.00
c10246.graph_c0	4	0.92	1	0.21	0	0.00	2	0.43	1	0.21	0	0.00
c10248.graph_c0	7	0.41	5	0.32	4	0.23	1	0.06	5	0.31	4	0.24
c10249.graph_c0	0	0.00	0	0.00	0	0.00	0	0.00	0	0.00	0	0.00
c10250.graph_c0	4	0.45	3	0.34	6	0.64	4	0.46	2	0.22	0	0.00
c10251.graph_c0	145	23.49	133	20.89	171	24.81	129	20.36	170	26.04	138	20.49
c10252.graph_c0	6	0.88	2	0.29	2	0.27	4	0.58	1	0.14	0	0.00
c10253.graph_c0	3	0.26	3	0.27	4	0.34	4	0.36	3	0.26	3	0.26
c10253.graph_c1	4	0.48	1	0.12	3	0.34	0	0.00	0	0.00	1	0.12
c10254.graph_c0	1	0.41	9	3.03	9	2.77	4	1.38	1	0.33	1	0.31
c10255.graph_c0	171	18.99	298	33.69	284	29.73	297	33.54	256	28.12	286	30.69
c10256.graph_c0	0	0.00	1	0.31	2	0.57	1	0.32	0	0.00	1	0.29
c10258.graph_c0	3	0.36	1	0.12	1	0.11	2	0.24	5	0.59	7	0.80
c10259.graph_c0	2	0.32	5	0.78	3	0.43	0	0.00	0	0.00	1	0.15
c10260.graph_c0	1	0.34	0	0.00	6	1.61	0	0.00	2	0.58	1	0.27
c10261.graph_c0	3	1.01	2	0.57	0	0.00	0	0.00	0	0.00	0	0.00
c10262.graph_c0	2	0.14	9	0.67	9	0.77	0	0.00	3	0.22	5	0.80
c10263.graph_c0	3	0.51	4	0.65	6	0.91	0	0.00	1	0.16	0	0.00
c10264.graph_c0	0	0.00	0	0.00	0	0.00	0	0.00	0	0.00	2	1.31
c10264.graph_c1	0	0.00	0	0.00	0	0.00	0	0.00	0	0.00	0	0.00
c10265.graph_c0	0	0.00	0	0.00	0	0.00	4	0.40	1	0.10	9	0.85
c10267.graph_c0	5	0.58	1	0.12	4	0.44	0	0.00	0	0.00	0	0.00
c10268.graph_c0	4	0.44	0	0.00	9	0.94	6	0.68	1	0.11	0	0.00
c10269.graph_c0	2	0.14	12	0.91	15	1.05	8	0.60	7	0.51	7	0.50
c1027.graph_c0	0	0.00	0	0.00	1	0.26	1	0.29	0	0.00	0	0.00
c10270.graph_c0	4	0.46	3	0.35	4	0.44	1	0.12	1	0.11	0	0.00
c10271.graph_c0	0	0.00	1	0.25	6	1.40	3	0.77	1	0.25	1	0.24
c10272.graph_c0	1	0.24	4	0.87	3	0.60	0	0.00	0	0.00	0	0.00
c10273.graph_c0	194	12.68	148	10.31	173	11.19	286	19.80	260	17.54	360	23.93
c10274.graph_c0	345	14.60	380	17.66	416	17.96	281	13.00	365	16.48	343	15.31
c10275.graph_c0	0	0.00	0	0.00	0	0.00	0	0.00	0	0.00	0	0.00
c10276.graph_c0	1	0.59	0	0.00	3	1.24	0	0.00	0	0.00	0	0.00
c10276.graph_c1	6	0.26	9	0.42	4	0.18	6	0.28	6	0.27	5	0.22
c10278.graph_c0	6	0.62	3	0.32	1	0.10	1	0.11	2	0.21	2	0.20
c10279.graph_c0	3	0.28	2	0.19	2	0.18	2	0.19	4	0.37	3	0.27
c1028.graph_c0	0	0.00	0	0.00	1	0.21	0	0.00	0	0.00	1	0.22
c1028.graph_c1	0	0.00	3	1.84	0	0.00	0	0.00	0	0.00	0	0.00
c10280.graph_c0	4	0.31	7	0.57	0	0.00	2	0.16	2	0.16	7	0.54
c10281.graph_c0	7	0.87	1	0.12	4	0.46	4	0.50	1	0.12	0	0.00
c10282.graph_c0	3	0.24	4	0.34	5	0.39	5	0.44	2	0.17	5	0.42
c10283.graph_c0	3	2.95	5	3.54	6	3.81	1	0.73	1	0.71	0	0.00
c10284.graph_c0	3	0.51	0	0.00	0	0.00	4	0.66	0	0.00	1	0.15
c10285.graph_c0	0	0.00	2	0.90	1	0.41	0	0.00	0	0.00	0	0.00
c10286.graph_c0	0	0.00	0	0.00	0	0.00	0	0.00	0	0.00	0	0.00
c10286.graph_c1	1	0.12	7	0.86	0	0.00	4	0.49	1	0.12	4	0.47
c10287.graph_c0	4	3.75	0	0.00	0	0.00	0	0.00	1	0.68	0	0.00
c10287.graph_c1	9	0.57	4	0.27	11	0.69	2	0.14	4	0.26	0	0.00
c10288.graph_c0	2	2.64	0	0.00	0	0.00	0	0.00	2	1.87	0	0.00
c10289.graph_c0	0	0.00	3	0.49	0	0.00	0	0.00	0	0.00	6	0.92
c1029.graph_c0	0	0.00	0	0.00	2	0.78	0	0.00	0	0.00	2	0.79
c10290.graph_c0	6	0.82	0	0.00	5	0.63	5	0.68	0	0.00	1	0.13
c10291.graph_c0	0	0.00	3	1.37	0	0.00	0	0.00	0	0.00	0	0.00
c10292.graph_c0	0	0.00	1	0.19	2	0.34	1	0.19	0	0.00	4	0.70
c10293.graph_c0	3	0.78	1	0.23	1	0.21	2	0.47	2	0.46	1	0.22
c10294.graph_c0	3	0.76	0	0.00	2	0.42	5	1.15	3	0.67	3	0.64
c10295.graph_c0	12	1.21	8	0.83	16	1.54	5	0.52	6	0.61	3	0.30
c10296.graph_c0	2	0.30	0	0.00	0	0.00	1	0.15	3	0.43	8	1.12
c10297.graph_c0	0	0.00	2	0.75	3	1.03	0	0.00	0	0.00	0	0.00
c10297.graph_c1	16	1.21	5	0.40	7	0.52	2	0.16	1	0.08	3	0.23
c10298.graph_c0	1	0.21	5	0.99	7	1.28	0	0.00	0	0.00	0	0.00
c10299.graph_c0	0	0.00	0	0.00	0	0.00	1	1.10	2	2.17	2	0.89
c10300.graph_c0	2	0.57	2	0.50	0	0.00	0	0.00	0	0.00	0	0.00
c10300.graph_c1	5	0.67	2	0.27	5	0.61	0	0.00	1	0.13	3	0.38
c10301.graph_c0	558	28.18	405	22.21	253	12.86	459	24.89	369	19.52	557	29.13
c10302.graph_c0	0	0.00	4	0.63	0	0.00	2	0.32	0	0.00	2	0.30
c10303.graph_c0	52	2.56	67	3.58	73	3.62	45	2.38	27	1.39	34	1.73
c10304.graph_c0	6	0.58	5	0.50	4	0.37	1	0.10	2	0.19	0	0.00
c10305.graph_c0	2	0.37	9	1.58	1	0.16	4	0.71	0	0.00	1	0.17
c10306.graph_c0	0	0.00	0	0.00	0	0.00	0	0.00	0	0.00	0	0.00
c10306.graph_c1	0	0.00	3	0.82	3	0.75	0	0.00	4	1.07	0	0.00
c10307.graph_c0	1	0.40	4	1.32	0	0.00	0	0.00	1	0.33	0	0.00
c10308.graph_c0	13	1.30	0	0.00	0	0.00	7	0.72	0	0.00	0	0.00
c10309.graph_c0	4	0.40	8	0.83	0	0.00	2	0.21	3	0.30	0	0.00
c1031.graph_c0	0	0.00	0	0.00	0	0.00	0	0.00	0	0.00	0	0.00
c1031.graph_c1	0	0.00	0	0.00	3	1.19	0	0.00	0	0.00	0	0.00
c10310.graph_c0	5	0.55	0	0.00	9	0.93	1	0.11	0	0.00	3	0.32
c10311.graph_c0	0	0.00	0	0.00	1	0.19	0	0.00	0	0.00	1	0.20
c10312.graph_c0	0	0.00	0	0.00	0	0.00	1	0.26	2	0.50	2	0.48
c10314.graph_c0	0	0.00	0	0.00	0	0.00	1	0.16	7	1.09	5	0.75
c10315.graph_c0	5	0.20	8	0.35	11	0.44	9	0.38	6	0.25	6	0.25
c10316.graph_c0	6	1.39	4	0.85	12	2.34	10	2.14	11	2.28	0	0.00
c10317.graph_c0	3	0.43	5	0.71	1	0.13	1	0.14	2	0.28	2	0.27
c10317.graph_c1	10	0.51	7	0.39	6	0.31	4	0.22	10	0.54	12	0.64
c10318.graph_c0	1	0.23	2	0.42	1	0.19	0	0.00	0	0.00	0	0.00
c10318.graph_c1	1	0.20	4	0.75	8	1.38	3	0.57	0	0.00	0	0.00
c10319.graph_c0	4389	173.57	4899	211.90	5319	212.28	8194	358.24	8279	353.66	9352	394.20
c1032.graph_c0	0	0.00	0	0.00	0	0.00	0	0.00	0	0.00	2	1.22
c10320.graph_c0	11	0.92	10	0.88	5	0.41	33	2.88	57	4.84	59	4.92
c10320.graph_c1	2	1.14	0	0.00	0	0.00	0	0.00	2	0.88	3	1.22
c10321.graph_c0	531	24.60	663	33.41	472	22.10	434	21.68	311	15.16	257	12.37
c10322.graph_c0	2	0.49	1	0.22	5	1.02	2	0.45	0	0.00	1	0.21
c10323.graph_c0	5	0.50	10	1.02	9	0.85	14	1.43	9	0.89	6	0.58
c10324.graph_c0	2	1.56	2	1.16	1	0.52	0	0.00	0	0.00	3	1.58
c10325.graph_c0	0	0.00	6	2.40	0	0.00	1	0.41	0	0.00	0	0.00
c10326.graph_c0	1	0.26	1	0.23	5	1.08	0	0.00	0	0.00	0	0.00
c10327.graph_c0	2	0.14	7	0.53	10	0.70	0	0.00	3	0.22	7	0.50
c10328.graph_c0	1033	41.63	1028	45.33	1035	42.42	771	33.66	831	35.41	925	38.96
c10329.graph_c0	2	0.34	1	0.16	5	0.76	1	0.16	2	0.32	1	0.15
c1033.graph_c0	0	0.00	0	0.00	0	0.00	2	0.79	0	0.00	2	0.71
c1033.graph_c1	0	0.00	0	0.00	0	0.00	0	0.00	0	0.00	0	0.00
c10330.graph_c0	28	2.96	33	3.57	35	3.51	31	3.35	17	1.79	29	2.98
c10331.graph_c0	1	0.13	1	0.13	5	0.61	2	0.26	7	0.89	4	0.50
c10332.graph_c0	204	18.92	212	20.35	215	19.39	208	19.98	195	18.29	206	18.76
c10333.graph_c0	0	0.00	2	0.91	1	0.41	2	0.94	1	0.45	0	0.00
c10335.graph_c0	0	0.00	1	0.43	4	1.56	1	0.44	4	1.70	2	0.79
c10336.graph_c0	0	0.00	3	1.02	1	0.31	10	3.50	7	2.36	21	6.64
c10337.graph_c0	6	0.52	5	0.45	5	0.42	3	0.27	1	0.09	4	0.34
c10338.graph_c0	1	0.12	0	0.00	1	0.11	4	0.49	0	0.00	10	1.16
c10339.graph_c0	0	0.00	0	0.00	2	0.64	0	0.00	0	0.00	1	0.32
c1034.graph_c0	1	0.22	1	0.21	3	0.57	0	0.00	0	0.00	0	0.00
c10340.graph_c0	2	0.48	3	0.66	2	0.40	1	0.22	0	0.00	4	0.82
c10341.graph_c0	15	0.53	8	0.31	16	0.58	13	0.50	9	0.34	25	0.93
c10341.graph_c1	7	0.66	7	0.69	2	0.18	0	0.00	2	0.19	5	0.47
c10342.graph_c0	4	0.83	0	0.00	2	0.36	3	0.58	0	0.00	0	0.00
c10342.graph_c1	0	0.00	3	1.00	0	0.00	0	0.00	0	0.00	0	0.00
c10343.graph_c0	3	0.86	11	2.79	12	2.79	5	1.29	1	0.25	8	1.90
c10344.graph_c0	0	0.00	2	1.11	0	0.00	0	0.00	0	0.00	0	0.00
c10345.graph_c0	3	0.35	1	0.15	1	0.11	13	1.76	1	0.11	4	0.51
c10346.graph_c0	3	0.53	0	0.00	0	0.00	6	1.02	3	0.50	2	0.32
c10347.graph_c0	3	0.36	2	0.24	5	0.56	0	0.00	5	0.59	1	0.12
c10348.graph_c0	38	2.29	45	2.91	66	3.96	37	2.38	31	1.94	35	2.16
c10349.graph_c0	0	0.00	0	0.00	0	0.00	0	0.00	1	0.38	2	0.71
c10349.graph_c1	0	0.00	2	0.20	3	0.28	6	0.61	4	0.39	8	0.77
c10350.graph_c0	3	0.30	5	0.51	5	0.47	3	0.31	1	0.10	1	0.10
c10351.graph_c0	1	0.14	1	0.14	9	1.15	0	0.00	2	0.27	0	0.00
c10352.graph_c0	3	0.82	3	0.73	2	0.45	2	0.49	0	0.00	2	0.46
c10353.graph_c0	6	0.34	4	0.24	4	0.22	3	0.18	4	0.23	7	0.40
c10354.graph_c0	0	0.00	1	0.55	1	0.50	0	0.00	0	0.00	0	0.00
c10354.graph_c1	4	0.56	2	0.28	6	0.76	3	0.41	1	0.13	4	0.52
c10355.graph_c0	3	0.52	11	1.82	1	0.15	3	0.50	0	0.00	0	0.00
c10356.graph_c0	0	0.00	0	0.00	2	0.74	0	0.00	0	0.00	3	1.12
c10357.graph_c0	2	0.53	6	1.42	0	0.00	3	0.72	0	0.00	1	0.22
c10358.graph_c0	3	0.40	0	0.00	4	0.50	0	0.00	1	0.13	3	0.38
c1036.graph_c0	0	0.00	0	0.00	0	0.00	0	0.00	1	0.54	0	0.00
c1036.graph_c1	2	0.41	3	0.57	0	0.00	0	0.00	0	0.00	1	0.18
c10360.graph_c0	7	0.94	1	0.13	5	0.62	0	0.00	3	0.39	0	0.00
c10361.graph_c0	4	0.82	3	0.57	5	0.88	2	0.39	6	1.12	3	0.54
c10361.graph_c1	2	2.22	0	0.00	0	0.00	0	0.00	0	0.00	0	0.00
c10362.graph_c0	0	0.00	5	0.63	2	0.23	4	0.50	1	0.12	0	0.00
c10363.graph_c0	7	0.42	2	0.13	9	0.54	2	0.13	0	0.00	9	0.56
c10364.graph_c0	2	1.16	0	0.00	4	1.64	0	0.00	0	0.00	0	0.00
c10364.graph_c1	0	0.00	1	0.39	1	0.35	0	0.00	0	0.00	1	0.36
c10365.graph_c0	6	0.49	5	0.43	13	1.03	19	1.61	7	0.58	15	1.21
c10365.graph_c1	1	0.66	1	0.50	1	0.46	1	0.52	0	0.00	1	0.46
c10366.graph_c0	3	0.15	4	0.21	4	0.20	3	0.16	10	0.51	14	0.71
c10367.graph_c0	0	0.00	1	0.17	0	0.00	9	1.56	0	0.00	0	0.00
c10368.graph_c0	4	0.20	11	0.61	9	0.46	0	0.00	1	0.05	8	0.42
c10369.graph_c0	0	0.00	1	0.19	2	0.36	1	0.20	2	0.38	2	0.36
c1037.graph_c0	0	0.00	0	0.00	0	0.00	0	0.00	0	0.00	0	0.00
c1037.graph_c1	0	0.00	0	0.00	5	0.63	0	0.00	3	0.40	0	0.00
c10370.graph_c0	3	0.62	3	0.58	5	0.89	1	0.20	1	0.19	1	0.18
c10371.graph_c0	662	13.80	570	13.29	638	13.84	465	10.70	516	11.60	520	11.60
c10372.graph_c0	1	0.34	2	0.57	6	1.58	1	0.29	0	0.00	1	0.27
c10373.graph_c0	0	0.00	0	0.00	2	0.90	1	0.51	1	0.49	5	2.82
c10374.graph_c0	0	0.00	14	5.18	3	1.01	0	0.00	0	0.00	0	0.00
c10375.graph_c0	10	0.83	1	0.09	11	0.89	5	0.43	1	0.08	5	0.41
c10376.graph_c0	1	1.01	1	0.72	4	2.59	0	0.00	1	0.73	0	0.00
c10377.graph_c0	0	0.00	2	1.55	0	0.00	0	0.00	0	0.00	0	0.00
c10378.graph_c0	5	1.36	0	0.00	3	0.67	0	0.00	2	0.48	0	0.00
c10379.graph_c0	8	0.64	2	0.17	6	0.47	5	0.42	2	0.16	5	0.40
c10380.graph_c0	2	0.23	1	0.12	6	0.65	2	0.23	1	0.11	4	0.45
c10381.graph_c0	0	0.00	0	0.00	0	0.00	1	0.17	6	0.97	8	1.25
c10382.graph_c0	10	0.67	10	0.59	8	0.44	4	0.23	2	0.11	1	0.09
c10383.graph_c0	0	0.00	1	0.67	0	0.00	0	0.00	0	0.00	0	0.00
c10383.graph_c1	1	0.17	1	0.16	3	0.45	3	0.49	0	0.00	4	0.61
c10384.graph_c0	7	1.61	3	0.63	2	0.39	0	0.00	1	0.21	0	0.00
c10385.graph_c0	36	1.63	56	2.75	59	2.66	40	1.91	46	2.19	81	3.76
c10386.graph_c0	1	0.33	0	0.00	0	0.00	3	0.86	0	0.00	3	0.78
c10387.graph_c0	0	0.00	5	2.38	2	0.86	0	0.00	0	0.00	2	0.87
c10388.graph_c0	7	1.68	0	0.00	1	0.20	3	0.66	0	0.00	0	0.00
c10389.graph_c0	1	0.14	7	0.99	1	0.13	1	0.13	2	0.28	1	0.13
c1039.graph_c0	0	0.00	1	0.65	1	0.58	1	0.67	0	0.00	1	0.58
c10390.graph_c0	3	0.27	1	0.09	3	0.26	3	0.28	0	0.00	1	0.09
c10391.graph_c0	3	0.19	12	0.80	6	0.37	2	0.13	0	0.00	2	0.13
c10392.graph_c0	67	3.82	39	2.39	63	3.59	81	4.93	82	4.87	107	6.27
c10393.graph_c0	1207	194.60	1519	238.64	1914	278.71	1390	219.40	1715	262.41	1440	212.79
c10394.graph_c0	1	0.74	0	0.00	0	0.00	0	0.00	0	0.00	0	0.00
c10395.graph_c0	6	0.93	9	1.37	1	0.14	2	0.30	3	0.44	3	0.43
c10396.graph_c0	4	0.49	4	0.52	6	0.68	4	0.61	1	0.15	0	0.00
c10397.graph_c0	5	1.85	2	0.62	4	1.14	1	0.32	0	0.00	0	0.00
c10398.graph_c0	10	0.67	5	0.36	1	0.07	6	0.47	6	0.41	2	0.14
c10399.graph_c0	5	0.20	19	0.82	15	0.60	2	0.09	0	0.00	8	0.33
c1040.graph_c0	0	0.00	0	0.00	0	0.00	0	0.00	0	0.00	0	0.00
c1040.graph_c1	1	1.06	0	0.00	0	0.00	0	0.00	0	0.00	2	1.35
c10400.graph_c0	1	0.44	6	2.14	2	0.65	0	0.00	0	0.00	0	0.00
c10401.graph_c0	0	0.00	2	1.53	1	0.68	0	0.00	0	0.00	2	1.37
c10402.graph_c0	2	0.40	5	0.94	2	0.35	0	0.00	0	0.00	0	0.00
c10403.graph_c0	6	0.46	7	0.57	6	0.45	4	0.49	6	0.76	1	0.08
c10404.graph_c0	3	0.43	4	0.57	0	0.00	1	0.14	2	0.28	1	0.13
c10405.graph_c0	2	0.55	4	0.97	1	0.22	2	0.49	1	0.24	4	0.91
c10406.graph_c0	3	0.71	4	0.86	0	0.00	1	0.22	0	0.00	0	0.00
c10407.graph_c0	1	0.30	3	0.79	6	1.45	8	2.22	5	1.29	8	1.97
c10408.graph_c0	0	0.00	0	0.00	1	0.35	0	0.00	0	0.00	0	0.00
c10409.graph_c0	1	0.10	1	0.10	0	0.00	1	0.10	0	0.00	4	0.39
c10409.graph_c1	5	0.50	6	0.62	2	0.19	1	0.10	1	0.10	3	0.29
c1041.graph_c0	0	0.00	2	0.27	0	0.00	2	0.27	4	0.52	0	0.00
c10410.graph_c0	1	0.39	0	0.00	1	0.30	0	0.00	2	0.65	4	1.22
c10411.graph_c0	16	0.66	1	0.05	5	0.21	7	0.31	3	0.13	5	0.22
c10412.graph_c0	1	0.05	5	0.29	4	0.22	1	0.06	2	0.11	11	0.61
c10413.graph_c0	1	0.14	3	0.41	7	0.88	2	0.27	5	0.66	2	0.26
c10414.graph_c0	0	0.00	2	0.42	7	1.35	0	0.00	0	0.00	0	0.00
c10415.graph_c0	2	0.56	3	0.74	0	0.00	0	0.00	2	0.42	1	0.23
c10416.graph_c0	1	0.27	7	1.69	0	0.00	3	0.73	0	0.00	0	0.00
c10416.graph_c1	0	0.00	1	0.45	0	0.00	0	0.00	0	0.00	0	0.00
c10417.graph_c0	9	1.99	4	0.82	2	0.38	1	0.21	2	0.40	1	0.19
c10418.graph_c0	2	0.35	0	0.00	0	0.00	6	1.01	0	0.00	0	0.00
c10419.graph_c0	10	0.56	5	0.30	2	0.11	1	0.06	7	0.41	1	0.06
c1042.graph_c0	1	0.28	0	0.00	1	0.23	0	0.00	0	0.00	0	0.00
c1042.graph_c1	0	0.00	1	0.31	0	0.00	2	0.63	0	0.00	0	0.00
c10420.graph_c0	4	0.57	4	0.57	6	0.78	5	0.71	1	0.14	0	0.00
c10421.graph_c0	43	0.99	43	1.12	41	0.99	43	1.07	24	0.57	31	0.78
c10422.graph_c0	0	0.00	0	0.00	0	0.00	0	0.00	7	3.49	0	0.00
c10423.graph_c0	1	0.34	0	0.00	0	0.00	0	0.00	3	0.86	1	0.27
c10424.graph_c0	0	0.00	0	0.00	0	0.00	0	0.00	0	0.00	0	0.00
c10424.graph_c1	0	0.00	0	0.00	3	1.45	1	0.55	0	0.00	0	0.00
c10425.graph_c0	1	0.16	7	1.10	6	0.87	2	0.32	1	0.15	0	0.00
c10426.graph_c0	2	0.41	5	0.97	0	0.00	2	0.39	1	0.19	1	0.18
c10427.graph_c0	2	0.52	0	0.00	2	0.43	0	0.00	0	0.00	0	0.00
c10427.graph_c1	2	0.38	3	0.54	4	0.67	0	0.00	3	0.53	2	0.34
c10428.graph_c0	0	0.00	1	0.15	3	0.42	5	0.77	6	0.89	1	0.14
c10429.graph_c0	8	1.46	1	0.17	1	0.16	4	0.70	1	0.17	0	0.00
c1043.graph_c0	0	0.00	0	0.00	0	0.00	0	0.00	0	0.00	0	0.00
c1043.graph_c1	3	0.85	1	0.25	0	0.00	0	0.00	0	0.00	1	0.23
c10430.graph_c0	1	0.30	5	1.31	3	0.72	1	0.27	3	0.77	0	0.00
c10431.graph_c0	2	0.87	1	0.35	3	0.97	0	0.00	1	0.35	0	0.00
c10432.graph_c0	0	0.00	0	0.00	0	0.00	0	0.00	0	0.00	0	0.00
c10432.graph_c1	0	0.00	2	0.54	1	0.25	0	0.00	0	0.00	0	0.00
c10433.graph_c0	0	0.00	6	1.09	0	0.00	6	1.10	2	0.36	0	0.00
c10434.graph_c0	12	1.48	20	2.53	23	2.69	19	2.42	22	2.71	43	5.14
c10435.graph_c0	3	0.47	0	0.00	1	0.14	7	1.08	0	0.00	1	0.15
c10436.graph_c0	7	0.47	3	0.22	9	0.60	3	0.21	0	0.00	4	0.27
c10437.graph_c0	436	29.90	526	37.89	407	27.48	363	26.17	357	25.15	390	26.96
c10438.graph_c0	3	1.58	4	1.66	0	0.00	0	0.00	0	0.00	0	0.00
c10439.graph_c0	5141	253.10	4353	230.10	3145	147.23	6388	455.76	5524	389.76	7493	523.66
c1044.graph_c0	0	0.00	0	0.00	0	0.00	0	0.00	1	0.45	0	0.00
c10440.graph_c0	6	0.54	8	0.74	4	0.34	2	0.19	2	0.18	1	0.09
c10441.graph_c0	6	0.88	2	0.29	7	0.93	0	0.00	0	0.00	0	0.00
c10442.graph_c0	1	0.54	0	0.00	0	0.00	1	0.44	0	0.00	0	0.00
c10444.graph_c0	0	0.00	0	0.00	0	0.00	2	0.57	2	0.55	3	0.78
c10445.graph_c0	0	0.00	0	0.00	1	0.17	8	1.45	2	0.35	2	0.34
c10446.graph_c0	2	1.41	6	3.18	1	0.48	2	1.10	3	1.59	2	0.96
c10447.graph_c0	2	0.43	3	0.60	2	0.37	0	0.00	0	0.00	1	0.19
c10448.graph_c0	0	0.00	2	0.23	0	0.00	5	0.58	2	0.22	6	0.66
c10449.graph_c0	30	3.10	18	2.02	32	3.26	60	6.68	56	5.87	54	5.49
c1045.graph_c0	0	0.00	0	0.00	2	0.38	2	0.42	0	0.00	0	0.00
c10450.graph_c0	0	0.00	4	0.53	1	0.12	1	0.13	7	0.91	4	0.50
c10451.graph_c0	2	0.63	5	1.37	0	0.00	0	0.00	5	1.34	0	0.00
c10452.graph_c0	2	0.35	5	0.84	3	0.46	0	0.00	2	0.33	2	0.32
c10453.graph_c0	0	0.00	0	0.00	0	0.00	0	0.00	1	0.35	6	1.95
c10453.graph_c1	0	0.00	0	0.00	0	0.00	0	0.00	0	0.00	1	0.40
c10455.graph_c0	1	0.48	0	0.00	0	0.00	0	0.00	0	0.00	0	0.00
c10456.graph_c0	0	0.00	0	0.00	0	0.00	0	0.00	0	0.00	0	0.00
c10457.graph_c0	29	1.67	22	1.35	24	1.38	23	1.21	13	0.67	22	1.13
c10458.graph_c0	0	0.00	3	1.17	4	1.42	1	0.40	0	0.00	0	0.00
c10459.graph_c0	278	11.83	254	11.72	270	11.60	204	9.37	275	12.31	221	9.76
c1046.graph_c0	0	0.00	0	0.00	0	0.00	2	1.35	0	0.00	1	0.59
c10460.graph_c0	59	5.65	50	4.95	84	7.71	119	11.76	97	9.33	117	11.02
c10460.graph_c1	3	1.32	0	0.00	0	0.00	2	0.74	0	0.00	0	0.00
c10461.graph_c0	0	0.00	0	0.00	0	0.00	2	0.32	4	0.61	7	1.04
c10463.graph_c0	1	0.12	8	0.98	0	0.00	4	0.49	3	0.36	5	0.58
c10464.graph_c0	0	0.00	2	0.32	11	1.63	0	0.00	3	0.47	2	0.30
c10465.graph_c0	0	0.00	2	1.13	1	0.51	0	0.00	0	0.00	0	0.00
c10466.graph_c0	0	0.00	0	0.00	0	0.00	0	0.00	0	0.00	1	0.89
c10467.graph_c0	0	0.00	2	0.33	2	0.31	5	0.84	0	0.00	0	0.00
c10468.graph_c0	6	0.28	6	0.30	7	0.32	9	0.45	0	0.00	6	0.29
c10468.graph_c1	9	1.78	2	0.37	2	0.34	0	0.00	0	0.00	0	0.00
c10469.graph_c0	1	0.13	2	0.26	6	0.73	6	0.79	1	0.13	3	0.37
c1047.graph_c0	1	0.58	0	0.00	0	0.00	0	0.00	0	0.00	0	0.00
c10470.graph_c0	6	0.32	9	0.52	6	0.32	2	0.12	7	0.39	9	0.50
c10471.graph_c0	7	1.53	0	0.00	0	0.00	0	0.00	0	0.00	0	0.00
c10471.graph_c1	0	0.00	2	1.15	2	1.04	0	0.00	0	0.00	0	0.00
c10472.graph_c0	3	0.53	3	0.51	6	0.94	1	0.17	2	0.33	3	0.48
c10474.graph_c0	737	25.92	513	19.94	759	27.28	349	13.41	277	10.37	426	15.78
c10475.graph_c0	2	0.30	0	0.00	3	0.61	4	0.59	5	0.72	0	0.00
c10476.graph_c0	3	0.70	3	0.64	4	0.79	0	0.00	1	0.21	0	0.00
c10477.graph_c0	205	4.91	222	5.93	238	5.92	132	3.48	61	1.57	73	1.87
c10477.graph_c1	0	0.00	1	0.24	6	1.30	0	0.00	0	0.00	0	0.00
c10478.graph_c0	0	0.00	7	2.00	1	0.26	0	0.00	1	0.28	0	0.00
c10478.graph_c1	0	0.00	4	0.82	0	0.00	0	0.00	0	0.00	1	0.19
c10479.graph_c0	1	0.99	2	1.43	0	0.00	0	0.00	2	1.44	0	0.00
c1048.graph_c0	0	0.00	0	0.00	0	0.00	0	0.00	0	0.00	0	0.00
c10480.graph_c0	8	0.29	14	0.57	9	0.34	9	0.36	4	0.16	3	0.12
c10480.graph_c1	3	0.58	2	0.37	1	0.17	1	0.19	0	0.00	0	0.00
c10481.graph_c0	12	0.65	9	0.52	8	0.43	6	0.35	3	0.17	6	0.33
c10481.graph_c1	0	0.00	0	0.00	0	0.00	1	0.30	0	0.00	0	0.00
c10482.graph_c0	0	0.00	0	0.00	0	0.00	0	0.00	0	0.00	0	0.00
c10482.graph_c1	10	0.59	7	0.44	12	0.70	3	0.19	1	0.06	5	0.30
c10483.graph_c0	0	0.00	2	0.44	3	0.61	5	1.12	2	0.44	0	0.00
c10484.graph_c0	3	0.47	1	0.15	6	0.84	0	0.00	3	0.45	1	0.14
c10485.graph_c0	0	0.00	0	0.00	3	0.71	0	0.00	4	1.02	1	0.24
c10486.graph_c0	5	0.31	10	0.66	15	0.92	0	0.00	4	0.26	0	0.00
c10487.graph_c0	0	0.00	0	0.00	0	0.00	0	0.00	0	0.00	0	0.00
c10487.graph_c1	2	0.43	1	0.20	0	0.00	0	0.00	4	0.78	3	0.57
c10488.graph_c0	0	0.00	1	0.57	2	1.04	0	0.00	0	0.00	0	0.00
c10488.graph_c1	0	0.00	0	0.00	2	0.39	0	0.00	0	0.00	3	0.60
c10489.graph_c0	0	0.00	0	0.00	0	0.00	0	0.00	0	0.00	0	0.00
c1049.graph_c0	1	0.82	0	0.00	0	0.00	0	0.00	0	0.00	0	0.00
c10490.graph_c0	4	1.30	1	0.28	3	0.77	0	0.00	0	0.00	6	1.56
c10491.graph_c0	3	0.31	7	0.73	7	0.68	0	0.00	2	0.20	2	0.20
c10492.graph_c0	0	0.00	0	0.00	0	0.00	0	0.00	0	0.00	0	0.00
c10492.graph_c1	1	0.38	1	0.32	3	0.87	0	0.00	1	0.31	0	0.00
c10493.graph_c0	5	0.79	7	1.07	1	0.14	2	0.31	0	0.00	1	0.14
c10494.graph_c0	0	0.00	0	0.00	8	2.52	1	0.35	0	0.00	3	0.96
c10495.graph_c0	0	0.00	1	0.78	0	0.00	0	0.00	0	0.00	0	0.00
c10495.graph_c1	0	0.00	0	0.00	0	0.00	0	0.00	0	0.00	0	0.00
c10496.graph_c0	84	5.04	78	5.08	88	5.26	86	5.49	96	5.98	57	3.50
c10497.graph_c0	2	1.55	7	4.02	3	1.56	0	0.00	3	1.73	1	0.52
c10498.graph_c0	0	0.00	1	0.19	4	0.69	0	0.00	7	1.28	0	0.00
c10499.graph_c0	8	0.41	8	0.44	6	0.31	1	0.05	0	0.00	5	0.26
c105.graph_c0	0	0.00	0	0.00	0	0.00	0	0.00	0	0.00	0	0.00
c10500.graph_c0	0	0.00	0	0.00	3	2.24	0	0.00	0	0.00	0	0.00
c10501.graph_c0	4	0.33	3	0.26	6	0.48	5	0.43	6	0.50	1	0.08
c10504.graph_c0	0	0.00	0	0.00	0	0.00	0	0.00	0	0.00	0	0.00
c10504.graph_c1	0	0.00	0	0.00	5	1.20	2	0.53	2	0.51	0	0.00
c10505.graph_c0	0	0.00	3	2.85	0	0.00	0	0.00	1	0.96	0	0.00
c10505.graph_c1	0	0.00	0	0.00	0	0.00	0	0.00	0	0.00	0	0.00
c10506.graph_c0	0	0.00	4	0.30	3	0.22	7	0.44	4	0.25	10	0.47
c10507.graph_c0	0	0.00	2	1.08	0	0.00	2	1.12	3	1.75	2	1.04
c10508.graph_c0	2	0.12	12	0.77	2	0.12	2	0.13	5	0.31	7	0.43
c10509.graph_c0	0	0.00	0	0.00	4	0.80	2	0.44	2	0.42	2	0.41
c1051.graph_c0	0	0.00	0	0.00	0	0.00	0	0.00	0	0.00	0	0.00
c1051.graph_c1	0	0.00	0	0.00	0	0.00	0	0.00	0	0.00	0	0.00
c10510.graph_c0	0	0.00	2	0.50	3	0.69	0	0.00	0	0.00	3	0.71
c10511.graph_c0	0	0.00	0	0.00	3	1.10	0	0.00	0	0.00	0	0.00
c10512.graph_c0	1	0.12	4	0.49	3	0.28	3	0.37	7	0.69	2	0.19
c10513.graph_c0	4	0.47	4	0.47	6	0.65	1	0.12	2	0.23	1	0.11
c10513.graph_c1	12	1.28	5	0.54	9	0.91	1	0.11	5	0.53	4	0.41
c10514.graph_c0	1	0.40	4	1.32	0	0.00	1	0.34	3	0.98	1	0.31
c10515.graph_c0	2	0.38	1	0.18	13	2.15	0	0.00	0	0.00	0	0.00
c10516.graph_c0	0	0.00	4	3.95	0	0.00	0	0.00	0	0.00	1	0.87
c10517.graph_c0	0	0.00	3	2.40	2	1.43	0	0.00	0	0.00	1	0.71
c10518.graph_c0	11	0.63	3	0.18	5	0.29	9	0.55	5	0.30	2	0.12
c10519.graph_c0	4	0.44	3	0.33	12	1.24	1	0.11	1	0.11	1	0.11
c1052.graph_c0	0	0.00	0	0.00	0	0.00	0	0.00	1	0.83	0	0.00
c10520.graph_c0	10	0.62	5	0.33	6	0.37	10	0.66	6	0.39	4	0.25
c10521.graph_c0	7	0.45	1	0.07	4	0.25	12	0.81	4	0.26	5	0.33
c10522.graph_c0	1	0.22	1	0.20	6	1.12	4	0.82	0	0.00	0	0.00
c10523.graph_c0	5	1.75	6	1.84	4	1.09	3	0.90	2	0.58	4	1.11
c10525.graph_c0	79	5.50	56	4.11	90	6.70	71	5.58	84	6.27	70	4.94
c10526.graph_c0	0	0.00	6	1.95	7	2.08	0	0.00	2	0.64	0	0.00
c10527.graph_c0	0	0.00	0	0.00	1	0.85	0	0.00	0	0.00	0	0.00
c10528.graph_c0	1	1.07	0	0.00	0	0.00	0	0.00	0	0.00	0	0.00
c10529.graph_c0	0	0.00	0	0.00	0	0.00	0	0.00	0	0.00	0	0.00
c1053.graph_c0	0	0.00	0	0.00	0	0.00	0	0.00	0	0.00	0	0.00
c10530.graph_c0	4	1.49	3	0.73	0	0.00	2	0.57	0	0.00	1	0.23
c10531.graph_c0	0	0.00	1	0.33	1	0.30	0	0.00	2	0.64	0	0.00
c10532.graph_c0	2	0.64	3	0.83	1	0.25	1	0.28	0	0.00	2	0.52
c10533.graph_c0	5	0.68	3	0.41	7	0.86	1	0.14	1	0.13	3	0.39
c10534.graph_c0	0	0.00	3	0.58	3	0.53	2	0.39	3	0.56	2	0.36
c10535.graph_c0	0	0.00	3	0.75	0	0.00	5	1.26	2	0.49	0	0.00
c10536.graph_c0	0	0.00	3	0.33	5	0.51	0	0.00	2	0.21	1	0.10
c10537.graph_c0	1	0.21	2	0.39	4	0.71	0	0.00	3	0.57	2	0.36
c10538.graph_c0	1	0.17	2	0.33	2	0.30	4	0.66	0	0.00	5	0.77
c10539.graph_c0	4	0.47	0	0.00	10	1.09	3	0.35	4	0.46	2	0.22
c1054.graph_c0	0	0.00	0	0.00	4	0.78	0	0.00	1	0.21	2	0.40
c10540.graph_c0	1	0.50	0	0.00	4	1.46	4	1.65	8	3.19	6	2.22
c10541.graph_c0	2	0.50	2	0.45	0	0.00	3	0.69	0	0.00	0	0.00
c10542.graph_c0	0	0.00	0	0.00	1	0.42	0	0.00	1	0.46	0	0.00
c10542.graph_c1	1	0.08	2	0.17	2	0.16	2	0.17	4	0.33	3	0.25
c10543.graph_c0	7	1.19	3	0.49	5	0.76	6	0.99	5	0.80	4	0.62
c10544.graph_c0	1	0.22	2	0.41	0	0.00	0	0.00	3	0.60	3	0.58
c10545.graph_c0	313	12.63	270	11.89	371	15.25	270	11.78	322	13.71	230	9.72
c10546.graph_c0	0	0.00	0	0.00	1	0.64	0	0.00	3	2.16	0	0.00
c10547.graph_c0	4	0.62	4	0.93	2	0.28	0	0.00	2	0.29	7	1.71
c10548.graph_c0	1	0.08	3	0.26	3	0.24	2	0.17	2	0.17	1	0.08
c10549.graph_c0	1	0.18	0	0.00	1	0.16	3	0.52	0	0.00	2	0.32
c1055.graph_c0	3	1.24	0	0.00	3	0.57	0	0.00	0	0.00	1	0.19
c10550.graph_c0	3625	51.52	2998	48.00	2857	42.62	3165	49.98	2450	37.81	2967	45.56
c10551.graph_c0	7	1.73	1	0.22	2	0.41	15	3.40	31	6.80	19	3.99
c10552.graph_c0	5	0.33	5	0.35	2	0.13	6	0.42	1	0.07	4	0.27
c10553.graph_c0	1	0.08	8	0.66	3	0.23	2	0.17	4	0.32	1	0.08
c10553.graph_c1	0	0.00	0	0.00	0	0.00	0	0.00	0	0.00	0	0.00
c10554.graph_c0	1	0.33	0	0.00	3	0.79	0	0.00	0	0.00	0	0.00
c10555.graph_c0	0	0.00	1	0.47	2	0.86	0	0.00	2	0.94	1	0.43
c10556.graph_c0	1	0.14	0	0.00	2	0.26	1	0.14	4	0.55	3	0.40
c10557.graph_c0	27	0.98	9	0.36	12	0.44	18	0.71	8	0.31	2	0.08
c10557.graph_c1	4	0.63	1	0.15	5	0.71	0	0.00	0	0.00	2	0.29
c10558.graph_c0	0	0.00	2	0.44	2	0.41	0	0.00	0	0.00	2	0.41
c1056.graph_c0	0	0.00	0	0.00	0	0.00	0	0.00	0	0.00	0	0.00
c10560.graph_c0	2	0.27	4	0.53	3	0.37	4	0.53	0	0.00	0	0.00
c10561.graph_c0	1	0.29	0	0.00	7	1.63	0	0.00	0	0.00	0	0.00
c10562.graph_c0	3	0.50	5	0.81	2	0.35	1	0.19	3	0.47	4	0.61
c10563.graph_c0	1	0.24	2	0.44	0	0.00	0	0.00	3	0.65	3	0.62
c10564.graph_c0	5	0.91	0	0.00	2	0.32	0	0.00	2	0.34	0	0.00
c10565.graph_c0	2	0.67	2	0.57	4	1.05	1	0.29	0	0.00	0	0.00
c10566.graph_c0	0	0.00	1	0.14	8	1.04	2	0.28	2	0.27	0	0.00
c10567.graph_c0	0	0.00	0	0.00	0	0.00	0	0.00	0	0.00	4	2.42
c10568.graph_c0	0	0.00	3	0.47	0	0.00	4	0.63	3	0.46	0	0.00
c10569.graph_c0	0	0.00	3	0.27	3	0.25	1	0.09	6	0.52	1	0.08
c1057.graph_c0	0	0.00	8	0.80	1	0.09	0	0.00	0	0.00	0	0.00
c10570.graph_c0	1	0.32	0	0.00	0	0.00	0	0.00	0	0.00	3	0.77
c10570.graph_c1	2	0.13	5	0.34	2	0.13	7	0.47	0	0.00	1	0.06
c10571.graph_c0	0	0.00	0	0.00	0	0.00	0	0.00	0	0.00	0	0.00
c10572.graph_c0	1	1.30	2	1.83	0	0.00	0	0.00	0	0.00	0	0.00
c10573.graph_c0	3	1.82	0	0.00	3	1.27	0	0.00	0	0.00	0	0.00
c10574.graph_c0	4	0.34	2	0.18	2	0.16	5	0.44	0	0.00	3	0.25
c10575.graph_c0	0	0.00	3	1.14	1	0.35	2	0.78	1	0.38	0	0.00
c10577.graph_c0	0	0.00	0	0.00	0	0.00	1	0.40	2	0.78	0	0.00
c10577.graph_c1	0	0.00	4	1.01	3	0.70	0	0.00	0	0.00	2	0.47
c10578.graph_c0	2	0.39	1	0.18	3	0.50	0	0.00	0	0.00	0	0.00
c10579.graph_c0	0	0.00	0	0.00	3	0.56	0	0.00	3	0.59	0	0.00
c10579.graph_c1	0	0.00	0	0.00	0	0.00	0	0.00	0	0.00	0	0.00
c1058.graph_c0	0	0.00	0	0.00	0	0.00	2	0.50	1	0.24	4	0.93
c10580.graph_c0	0	0.00	0	0.00	0	0.00	0	0.00	0	0.00	0	0.00
c10581.graph_c0	0	0.00	3	2.17	0	0.00	0	0.00	0	0.00	2	1.30
c10582.graph_c0	1	0.13	3	0.39	2	0.24	4	0.52	0	0.00	1	0.12
c10583.graph_c0	3	2.01	1	0.25	0	0.00	2	0.50	0	0.00	0	0.00
c10584.graph_c0	1	0.26	3	0.71	1	0.22	2	0.37	1	0.18	3	0.52
c10585.graph_c0	1770	78.34	1434	69.18	1349	60.48	636	30.40	1047	48.83	644	29.67
c10586.graph_c0	9	1.16	0	0.00	4	0.48	0	0.00	1	0.13	0	0.00
c10588.graph_c0	0	0.00	0	0.00	0	0.00	0	0.00	0	0.00	0	0.00
c10589.graph_c0	0	0.00	1	0.19	3	0.54	0	0.00	0	0.00	0	0.00
c1059.graph_c0	0	0.00	2	0.45	0	0.00	2	0.45	0	0.00	0	0.00
c10590.graph_c0	0	0.00	0	0.00	1	0.89	0	0.00	0	0.00	1	0.89
c10591.graph_c0	4	0.75	1	0.18	3	0.49	0	0.00	1	0.17	2	0.34
c10592.graph_c0	3	0.96	2	0.55	0	0.00	0	0.00	1	0.27	0	0.00
c10593.graph_c0	0	0.00	0	0.00	0	0.00	1	0.45	0	0.00	1	0.40
c10593.graph_c1	0	0.00	1	0.27	1	0.25	0	0.00	0	0.00	0	0.00
c10594.graph_c0	0	0.00	5	3.83	0	0.00	0	0.00	0	0.00	0	0.00
c10595.graph_c0	3	0.80	1	0.24	4	0.87	4	0.96	0	0.00	0	0.00
c10596.graph_c0	6	0.72	2	0.24	2	0.22	0	0.00	0	0.00	5	0.57
c10597.graph_c0	1	0.13	3	0.38	2	0.24	0	0.00	2	0.25	2	0.24
c10598.graph_c0	4575	236.46	3809	212.99	4607	239.29	3738	207.30	4217	228.09	3786	202.08
c10599.graph_c0	10243	317.92	6659	228.55	7775	248.21	14428	489.80	16163	535.72	15694	515.19
c1060.graph_c0	4	1.09	0	0.00	2	0.45	0	0.00	0	0.00	0	0.00
c10600.graph_c0	2	1.03	1	0.41	0	0.00	3	1.26	0	0.00	0	0.00
c10601.graph_c0	1318	60.45	1057	52.74	1220	56.57	1078	53.36	1194	57.60	1126	53.66
c10602.graph_c0	0	0.00	0	0.00	0	0.00	1	0.37	0	0.00	0	0.00
c10602.graph_c1	0	0.00	0	0.00	2	0.31	0	0.00	2	0.33	2	0.31
c10603.graph_c0	4	1.25	0	0.00	5	1.24	0	0.00	1	0.27	0	0.00
c10604.graph_c0	2160	53.55	1694	46.56	1915	49.30	1189	32.46	1202	32.10	931	24.79
c10605.graph_c0	1	0.30	0	0.00	1	0.24	0	0.00	0	0.00	2	0.49
c10606.graph_c0	0	0.00	1	0.09	7	0.62	2	0.19	6	0.55	3	0.27
c10606.graph_c1	1	0.11	2	0.22	3	0.31	2	0.22	1	0.11	2	0.21
c10607.graph_c0	0	0.00	1	0.22	3	0.62	2	0.45	0	0.00	0	0.00
c10607.graph_c1	2	0.23	3	0.36	1	0.11	1	0.12	0	0.00	0	0.00
c10609.graph_c0	13	1.47	7	0.81	14	1.49	5	0.58	4	0.45	3	0.33
c10610.graph_c0	0	0.00	0	0.00	0	0.00	0	0.00	0	0.00	0	0.00
c10611.graph_c0	1	0.38	0	0.00	3	0.86	0	0.00	1	0.31	0	0.00
c10611.graph_c1	0	0.00	3	0.53	2	0.32	0	0.00	1	0.17	0	0.00
c10612.graph_c0	0	0.00	0	0.00	0	0.00	0	0.00	3	1.19	0	0.00
c10613.graph_c0	3	0.85	1	0.21	2	0.39	4	1.32	2	0.64	11	3.17
c10614.graph_c0	2	0.38	3	0.54	1	0.17	3	0.55	0	0.00	1	0.17
c10615.graph_c0	0	0.00	0	0.00	0	0.00	0	0.00	7	2.71	2	0.72
c10616.graph_c0	0	0.00	0	0.00	0	0.00	1	0.34	0	0.00	4	1.24
c10617.graph_c0	3	0.29	2	0.20	10	0.93	2	0.20	1	0.10	1	0.10
c10618.graph_c0	3	0.25	3	0.27	3	0.25	2	0.18	0	0.00	3	0.25
c10618.graph_c1	0	0.00	2	0.20	0	0.00	0	0.00	5	0.48	0	0.00
c10619.graph_c0	4	0.17	7	0.32	9	0.39	2	0.09	8	0.36	7	0.31
c1062.graph_c0	2	0.42	2	0.39	1	0.18	2	0.40	5	0.96	0	0.00
c10620.graph_c0	0	0.00	0	0.00	3	1.56	1	0.60	0	0.00	0	0.00
c10621.graph_c0	0	0.00	6	2.47	1	0.28	0	0.00	0	0.00	1	0.29
c10622.graph_c0	0	0.00	0	0.00	6	2.22	0	0.00	0	0.00	0	0.00
c10623.graph_c0	0	0.00	1	0.21	4	0.76	2	0.42	3	0.61	1	0.19
c10624.graph_c0	2	0.22	3	0.27	1	0.08	4	0.36	1	0.09	6	0.51
c10625.graph_c0	0	0.00	2	0.65	0	0.00	0	0.00	0	0.00	0	0.00
c10626.graph_c0	0	0.00	1	0.19	2	0.35	1	0.19	3	0.56	0	0.00
c10627.graph_c0	79	2.26	84	2.67	69	2.06	112	3.50	118	3.52	118	3.56
c10628.graph_c0	4	1.29	1	0.28	0	0.00	3	0.85	0	0.00	0	0.00
c10629.graph_c0	0	0.00	0	0.00	0	0.00	0	0.00	0	0.00	0	0.00
c10629.graph_c1	0	0.00	0	0.00	2	0.58	0	0.00	0	0.00	0	0.00
c1063.graph_c0	0	0.00	1	0.24	3	0.67	0	0.00	2	0.48	0	0.00
c10630.graph_c0	0	0.00	0	0.00	0	0.00	1	0.32	0	0.00	0	0.00
c10630.graph_c1	2	0.24	3	0.37	0	0.00	1	0.12	3	0.36	2	0.23
c10631.graph_c0	10	0.94	7	0.68	5	0.45	4	0.39	8	0.84	3	0.28
c10632.graph_c0	3	1.69	0	0.00	0	0.00	0	0.00	0	0.00	0	0.00
c10632.graph_c1	5	0.59	6	0.72	0	0.00	1	0.12	0	0.00	0	0.00
c10633.graph_c0	2	0.44	3	0.61	2	0.38	0	0.00	2	0.40	4	0.77
c10634.graph_c0	5	0.59	0	0.00	6	0.66	0	0.00	0	0.00	1	0.11
c10635.graph_c0	0	0.00	0	0.00	0	0.00	0	0.00	0	0.00	0	0.00
c10635.graph_c1	1	0.06	1	0.06	3	0.18	2	0.13	9	0.57	4	0.25
c10636.graph_c0	4	0.97	2	0.44	3	0.61	1	0.22	0	0.00	0	0.00
c10637.graph_c0	0	0.00	2	1.07	1	0.48	2	1.11	0	0.00	0	0.00
c10638.graph_c0	4	0.19	0	0.00	0	0.00	5	0.28	7	0.38	14	0.75
c10639.graph_c0	7	0.53	3	0.24	2	0.15	0	0.00	1	0.08	3	0.23
c10639.graph_c1	0	0.00	0	0.00	0	0.00	2	1.58	0	0.00	1	0.68
c1064.graph_c0	0	0.00	0	0.00	2	0.45	0	0.00	0	0.00	1	0.23
c10640.graph_c0	0	0.00	0	0.00	0	0.00	0	0.00	0	0.00	0	0.00
c10641.graph_c0	0	0.00	0	0.00	0	0.00	0	0.00	0	0.00	1	0.81
c10641.graph_c1	0	0.00	0	0.00	0	0.00	0	0.00	0	0.00	0	0.00
c10642.graph_c0	0	0.00	3	0.49	4	0.61	0	0.00	0	0.00	0	0.00
c10643.graph_c0	0	0.00	0	0.00	2	0.32	0	0.00	0	0.00	0	0.00
c10643.graph_c1	5	0.73	3	0.43	2	0.26	1	0.14	0	0.00	0	0.00
c10644.graph_c0	1	0.15	1	0.15	1	0.14	7	1.06	1	0.15	2	0.28
c10645.graph_c0	0	0.00	0	0.00	0	0.00	0	0.00	0	0.00	0	0.00
c10646.graph_c0	0	0.00	0	0.00	0	0.00	0	0.00	0	0.00	0	0.00
c10646.graph_c1	0	0.00	0	0.00	0	0.00	0	0.00	0	0.00	0	0.00
c10647.graph_c0	0	0.00	4	0.20	7	0.32	3	0.15	4	0.19	10	0.48
c10648.graph_c0	0	0.00	0	0.00	0	0.00	0	0.00	0	0.00	1	0.36
c10649.graph_c0	0	0.00	0	0.00	0	0.00	0	0.00	0	0.00	0	0.00
c1065.graph_c0	3	0.24	0	0.00	6	0.47	0	0.00	1	0.08	1	0.08
c1065.graph_c1	2	0.23	0	0.00	2	0.21	0	0.00	0	0.00	7	0.76
c10650.graph_c0	3	0.82	1	0.24	2	0.45	0	0.00	0	0.00	4	0.91
c10651.graph_c0	3	0.49	3	0.47	2	0.29	0	0.00	1	0.15	0	0.00
c10651.graph_c1	0	0.00	1	0.77	2	1.38	0	0.00	0	0.00	0	0.00
c10652.graph_c0	0	0.00	1	0.16	1	0.14	2	0.31	2	0.31	1	0.15
c10652.graph_c1	0	0.00	1	0.66	0	0.00	2	1.36	0	0.00	1	0.59
c10654.graph_c0	0	0.00	0	0.00	0	0.00	2	1.78	0	0.00	1	0.76
c10655.graph_c0	2	0.29	4	0.57	8	1.05	0	0.00	0	0.00	0	0.00
c10656.graph_c0	91	17.67	175	31.94	259	44.52	148	27.67	168	30.55	121	21.44
c10657.graph_c0	3	0.51	1	0.16	0	0.00	9	1.49	4	0.64	5	0.78
c10658.graph_c0	1	0.45	0	0.00	3	1.01	3	1.13	0	0.00	0	0.00
c10659.graph_c0	5	0.61	7	0.85	4	0.45	0	0.00	0	0.00	1	0.12
c1066.graph_c0	0	0.00	0	0.00	0	0.00	0	0.00	0	0.00	0	0.00
c1066.graph_c1	0	0.00	4	1.41	0	0.00	2	0.72	0	0.00	0	0.00
c10660.graph_c0	20	0.96	27	1.40	40	1.93	7	0.36	18	0.91	27	1.34
c10660.graph_c1	0	0.00	0	0.00	0	0.00	0	0.00	0	0.00	0	0.00
c10661.graph_c0	4	1.02	2	0.46	0	0.00	1	0.23	0	0.00	0	0.00
c10662.graph_c0	4	0.62	2	0.30	2	0.28	1	0.15	3	0.44	1	0.14
c10663.graph_c0	2	1.96	0	0.00	1	0.63	0	0.00	0	0.00	0	0.00
c10664.graph_c0	0	0.00	1	0.34	0	0.00	0	0.00	0	0.00	0	0.00
c10665.graph_c0	1	0.21	0	0.00	0	0.00	1	0.20	4	0.78	3	0.56
c10666.graph_c0	0	0.00	1	0.31	1	0.28	1	0.31	0	0.00	0	0.00
c10667.graph_c0	0	0.00	0	0.00	0	0.00	0	0.00	0	0.00	0	0.00
c10667.graph_c1	0	0.00	0	0.00	4	1.12	0	0.00	0	0.00	0	0.00
c10668.graph_c0	2	0.30	1	0.15	2	0.27	0	0.00	1	0.14	3	0.42
c10669.graph_c0	0	0.00	5	0.59	3	0.33	5	0.59	1	0.11	2	0.22
c1067.graph_c0	0	0.00	0	0.00	0	0.00	2	0.81	0	0.00	2	0.73
c10670.graph_c0	3	0.53	3	0.51	2	0.31	1	0.17	0	0.00	0	0.00
c10671.graph_c0	1	0.26	0	0.00	4	0.87	2	0.48	0	0.00	1	0.22
c10672.graph_c0	1	0.38	0	0.00	1	0.29	2	0.65	4	1.26	2	0.59
c10673.graph_c0	0	0.00	2	1.39	0	0.00	0	0.00	1	0.70	1	0.62
c10674.graph_c0	5	0.61	3	0.37	5	0.57	0	0.00	0	0.00	2	0.23
c10675.graph_c0	6	0.73	5	0.61	1	0.23	3	0.75	2	0.26	0	0.00
c10676.graph_c0	2	0.75	0	0.00	0	0.00	1	0.32	0	0.00	0	0.00
c10677.graph_c0	0	0.00	0	0.00	0	0.00	1	0.22	6	1.27	1	0.20
c10677.graph_c1	3	0.38	2	0.26	1	0.12	3	0.38	0	0.00	1	0.12
c10678.graph_c0	0	0.00	0	0.00	0	0.00	1	0.24	0	0.00	6	1.35
c10679.graph_c0	0	0.00	2	1.30	0	0.00	0	0.00	0	0.00	0	0.00
c10679.graph_c1	0	0.00	3	0.79	3	0.72	0	0.00	0	0.00	1	0.25
c1068.graph_c0	1	0.16	3	0.46	2	0.28	2	0.31	0	0.00	1	0.14
c10680.graph_c0	9	0.65	2	0.15	8	0.56	1	0.08	0	0.00	1	0.07
c10680.graph_c1	1	0.14	1	0.14	3	0.38	0	0.00	3	0.39	3	0.38
c10681.graph_c0	1	0.54	4	1.68	2	0.77	0	0.00	0	0.00	0	0.00
c10682.graph_c0	0	0.00	0	0.00	0	0.00	1	0.76	0	0.00	0	0.00
c10682.graph_c1	0	0.00	0	0.00	0	0.00	0	0.00	0	0.00	0	0.00
c10683.graph_c0	0	0.00	1	0.37	0	0.00	0	0.00	2	0.74	0	0.00
c10684.graph_c0	0	0.00	0	0.00	6	1.30	1	0.24	0	0.00	0	0.00
c10686.graph_c0	0	0.00	2	0.37	3	0.52	0	0.00	1	0.18	0	0.00
c10687.graph_c0	0	0.00	2	0.32	0	0.00	0	0.00	6	0.93	1	0.15
c10688.graph_c0	3	0.40	7	0.93	5	0.61	0	0.00	0	0.00	0	0.00
c10689.graph_c0	2	0.12	4	0.25	3	0.17	9	0.56	4	0.24	0	0.00
c10689.graph_c1	0	0.00	0	0.00	1	0.29	0	0.00	0	0.00	0	0.00
c1069.graph_c0	2	1.77	0	0.00	0	0.00	0	0.00	0	0.00	0	0.00
c1069.graph_c1	2	0.23	0	0.00	2	0.22	0	0.00	0	0.00	0	0.00
c10690.graph_c0	0	0.00	2	0.45	2	0.41	0	0.00	0	0.00	0	0.00
c10691.graph_c0	0	0.00	1	0.24	3	0.67	2	0.49	0	0.00	0	0.00
c10692.graph_c0	0	0.00	0	0.00	0	0.00	0	0.00	1	0.54	0	0.00
c10693.graph_c0	1	0.16	7	1.07	1	0.14	0	0.00	3	0.45	1	0.14
c10694.graph_c0	0	0.00	2	0.74	3	1.01	1	0.38	1	0.37	1	0.34
c10695.graph_c0	2	0.39	2	0.37	1	0.17	2	0.37	2	0.36	1	0.17
c10696.graph_c0	0	0.00	4	0.71	3	0.49	3	0.54	0	0.00	0	0.00
c10697.graph_c0	1	0.73	1	0.54	1	0.49	0	0.00	2	1.09	0	0.00
c10698.graph_c0	0	0.00	0	0.00	0	0.00	0	0.00	0	0.00	0	0.00
c10699.graph_c0	2	0.27	0	0.00	1	0.12	1	0.13	4	0.51	0	0.00
c1070.graph_c0	0	0.00	0	0.00	0	0.00	0	0.00	0	0.00	0	0.00
c1070.graph_c1	0	0.00	0	0.00	4	1.26	1	0.35	0	0.00	0	0.00
c10700.graph_c0	4	0.64	2	0.31	2	0.29	3	0.47	0	0.00	0	0.00
c10701.graph_c0	1	0.09	3	0.29	5	0.44	2	0.19	3	0.28	5	0.45
c10702.graph_c0	10	0.43	9	0.42	6	0.26	5	0.23	2	0.09	2	0.09
c10703.graph_c0	1	0.42	3	1.04	1	0.28	3	1.02	3	0.99	3	0.97
c10704.graph_c0	759	28.36	599	24.47	750	28.59	532	21.55	635	25.13	703	27.66
c10705.graph_c0	0	0.00	1	0.56	1	0.50	0	0.00	0	0.00	0	0.00
c10706.graph_c0	4	3.13	0	0.00	0	0.00	0	0.00	0	0.00	0	0.00
c10707.graph_c0	4	0.43	0	0.00	4	0.41	4	0.44	2	0.21	0	0.00
c10707.graph_c1	1	0.38	1	0.32	1	0.29	0	0.00	1	0.31	1	0.30
c10709.graph_c0	0	0.00	0	0.00	1	0.40	1	0.46	1	0.44	0	0.00
c1071.graph_c0	1	0.18	0	0.00	2	0.32	0	0.00	1	0.17	0	0.00
c10710.graph_c0	0	0.00	1	0.59	0	0.00	0	0.00	0	0.00	0	0.00
c10711.graph_c0	1	0.65	0	0.00	0	0.00	1	0.51	2	0.99	0	0.00
c10711.graph_c1	0	0.00	0	0.00	0	0.00	0	0.00	0	0.00	0	0.00
c10712.graph_c0	0	0.00	0	0.00	0	0.00	2	0.90	0	0.00	2	0.80
c10713.graph_c0	0	0.00	0	0.00	1	0.31	1	0.35	0	0.00	1	0.31
c10713.graph_c1	0	0.00	0	0.00	0	0.00	0	0.00	0	0.00	0	0.00
c10714.graph_c0	0	0.00	1	0.28	2	0.51	3	0.85	0	0.00	1	0.26
c10714.graph_c1	0	0.00	0	0.00	0	0.00	0	0.00	0	0.00	0	0.00
c10716.graph_c0	0	0.00	2	0.40	4	0.74	0	0.00	0	0.00	0	0.00
c10717.graph_c0	0	0.00	1	0.30	3	0.84	0	0.00	0	0.00	3	0.85
c10718.graph_c0	0	0.00	0	0.00	2	0.31	3	0.51	1	0.17	4	0.64
c10718.graph_c1	0	0.00	0	0.00	0	0.00	0	0.00	0	0.00	0	0.00
c10719.graph_c0	3	0.89	1	0.26	0	0.00	1	0.26	3	0.77	0	0.00
c10719.graph_c1	1	0.68	3	1.54	0	0.00	0	0.00	2	1.02	0	0.00
c1072.graph_c0	0	0.00	3	1.00	0	0.00	1	0.34	1	0.33	0	0.00
c1072.graph_c1	0	0.00	1	0.19	3	0.53	0	0.00	0	0.00	0	0.00
c10720.graph_c0	1	0.19	1	0.18	3	0.50	2	0.36	2	0.35	4	0.68
c10722.graph_c0	0	0.00	2	0.81	1	0.37	0	0.00	0	0.00	0	0.00
c10723.graph_c0	0	0.00	0	0.00	0	0.00	0	0.00	0	0.00	0	0.00
c10724.graph_c0	1	0.12	1	0.12	2	0.23	5	0.62	1	0.12	2	0.23
c10724.graph_c1	1	0.11	8	0.89	0	0.00	0	0.00	0	0.00	2	0.21
c10725.graph_c0	7	1.45	1	0.19	0	0.00	2	0.39	0	0.00	0	0.00
c10725.graph_c1	2	0.45	1	0.21	0	0.00	0	0.00	0	0.00	2	0.39
c10726.graph_c0	25	2.74	23	2.57	4	0.41	61	6.82	40	4.35	42	4.46
c10727.graph_c0	4	0.69	2	0.33	0	0.00	4	0.67	0	0.00	0	0.00
c10729.graph_c0	6	0.64	1	0.11	5	0.50	2	0.22	2	0.21	0	0.00
c10729.graph_c1	0	0.00	2	0.49	1	0.22	1	0.25	0	0.00	0	0.00
c1073.graph_c0	3	0.27	0	0.00	2	0.18	4	0.38	0	0.00	3	0.27
c10730.graph_c0	0	0.00	2	0.41	2	0.38	1	0.21	0	0.00	1	0.19
c10730.graph_c1	0	0.00	0	0.00	0	0.00	0	0.00	0	0.00	0	0.00
c10731.graph_c0	4	0.24	7	0.45	6	0.36	0	0.00	0	0.00	0	0.00
c10732.graph_c0	0	0.00	1	0.62	2	1.12	0	0.00	1	0.62	0	0.00
c10733.graph_c0	2	0.33	1	0.16	2	0.30	0	0.00	0	0.00	0	0.00
c10734.graph_c0	1	0.23	1	0.21	1	0.20	1	0.22	0	0.00	0	0.00
c10735.graph_c0	12	0.96	4	0.34	5	0.39	0	0.00	0	0.00	1	0.08
c10736.graph_c0	0	0.00	0	0.00	0	0.00	0	0.00	0	0.00	0	0.00
c10736.graph_c1	0	0.00	0	0.00	2	0.86	0	0.00	0	0.00	0	0.00
c10737.graph_c0	0	0.00	2	1.39	0	0.00	1	0.72	0	0.00	0	0.00
c10738.graph_c0	6	0.58	3	0.27	2	0.18	2	0.20	2	0.19	2	0.19
c10739.graph_c0	0	0.00	0	0.00	2	0.34	0	0.00	2	0.36	0	0.00
c1074.graph_c0	0	0.00	1	0.56	0	0.00	0	0.00	0	0.00	0	0.00
c1074.graph_c1	0	0.00	0	0.00	0	0.00	0	0.00	4	2.47	0	0.00
c10740.graph_c0	0	0.00	0	0.00	1	0.73	0	0.00	0	0.00	2	1.46
c10741.graph_c0	0	0.00	0	0.00	0	0.00	2	1.62	0	0.00	0	0.00
c10742.graph_c0	1	0.08	6	0.48	9	0.66	2	0.16	2	0.15	2	0.15
c10743.graph_c0	0	0.00	2	1.90	0	0.00	0	0.00	0	0.00	0	0.00
c10744.graph_c0	0	0.00	0	0.00	3	0.42	0	0.00	0	0.00	5	0.71
c10745.graph_c0	0	0.00	1	0.44	1	0.40	1	0.46	1	0.44	0	0.00
c10747.graph_c0	1	0.30	1	0.27	0	0.00	1	0.27	0	0.00	2	0.50
c10748.graph_c0	2	0.44	3	0.61	0	0.00	0	0.00	0	0.00	1	0.19
c10749.graph_c0	4	0.69	0	0.00	2	0.31	0	0.00	2	0.32	0	0.00
c1075.graph_c0	1	0.39	0	0.00	0	0.00	0	0.00	5	1.62	0	0.00
c10750.graph_c0	0	0.00	0	0.00	0	0.00	0	0.00	1	0.75	0	0.00
c10750.graph_c1	0	0.00	0	0.00	0	0.00	0	0.00	0	0.00	1	0.38
c10751.graph_c0	0	0.00	1	0.21	2	0.39	0	0.00	1	0.21	1	0.20
c10752.graph_c0	4	0.98	2	0.44	1	0.20	0	0.00	2	0.44	0	0.00
c10753.graph_c0	15	1.75	10	1.18	12	1.31	8	0.94	3	0.34	14	1.57
c10754.graph_c0	0	0.00	0	0.00	0	0.00	0	0.00	2	0.56	4	1.06
c10755.graph_c0	1	0.10	2	0.21	5	0.48	0	0.00	2	0.20	0	0.00
c10756.graph_c0	0	0.00	0	0.00	3	1.37	2	1.04	0	0.00	0	0.00
c10757.graph_c0	0	0.00	0	0.00	0	0.00	0	0.00	0	0.00	0	0.00
c10757.graph_c1	2	2.50	0	0.00	0	0.00	0	0.00	0	0.00	0	0.00
c10758.graph_c0	2	0.22	2	0.23	2	0.21	0	0.00	0	0.00	6	0.65
c10759.graph_c0	0	0.00	1	0.26	0	0.00	0	0.00	0	0.00	4	0.98
c1076.graph_c0	1	0.23	0	0.00	3	0.59	1	0.22	2	0.42	0	0.00
c10760.graph_c0	4	0.47	2	0.24	6	0.66	0	0.00	0	0.00	3	0.34
c10761.graph_c0	7	1.14	0	0.00	4	0.58	0	0.00	0	0.00	1	0.15
c10762.graph_c0	2	1.53	0	0.00	0	0.00	0	0.00	2	1.14	0	0.00
c10763.graph_c0	1	0.32	0	0.00	0	0.00	0	0.00	4	1.09	0	0.00
c10765.graph_c0	6	0.52	3	0.27	0	0.00	1	0.09	1	0.09	5	0.43
c10766.graph_c0	16	0.83	16	0.90	19	0.99	12	0.67	8	0.44	15	0.81
c10767.graph_c0	1	0.31	3	0.81	0	0.00	1	0.27	0	0.00	2	0.50
c10768.graph_c0	1	1.55	0	0.00	0	0.00	0	0.00	3	3.25	0	0.00
c10769.graph_c0	3	1.03	0	0.00	2	0.53	0	0.00	0	0.00	1	0.27
c1077.graph_c0	0	0.00	1	0.83	1	0.74	0	0.00	0	0.00	0	0.00
c1077.graph_c1	0	0.00	0	0.00	0	0.00	0	0.00	0	0.00	0	0.00
c10770.graph_c0	1	0.15	2	0.29	3	0.41	2	0.29	0	0.00	0	0.00
c10772.graph_c0	0	0.00	0	0.00	0	0.00	0	0.00	0	0.00	0	0.00
c10772.graph_c1	1	0.07	8	0.63	7	0.51	5	0.39	4	0.30	2	0.15
c10773.graph_c0	1	1.13	0	0.00	0	0.00	0	0.00	0	0.00	0	0.00
c10774.graph_c0	2	0.50	0	0.00	1	0.21	1	0.15	1	0.15	0	0.00
c10775.graph_c0	2	0.37	1	0.17	4	0.64	0	0.00	0	0.00	1	0.16
c10776.graph_c0	3	0.29	5	0.50	3	0.28	0	0.00	0	0.00	6	0.56
c10776.graph_c1	0	0.00	0	0.00	0	0.00	0	0.00	0	0.00	0	0.00
c10777.graph_c0	1	0.33	2	0.56	10	2.57	2	0.57	3	0.83	2	0.52
c10778.graph_c0	2	0.26	2	0.26	0	0.00	0	0.00	4	0.50	6	0.73
c10779.graph_c0	0	0.00	0	0.00	0	0.00	0	0.00	0	0.00	3	1.15
c1078.graph_c0	0	0.00	0	0.00	0	0.00	0	0.00	0	0.00	2	0.90
c1078.graph_c1	4	0.28	5	0.37	3	0.21	1	0.07	4	0.29	0	0.00
c10780.graph_c0	0	0.00	1	0.16	2	0.30	2	0.32	3	0.47	4	0.61
c10781.graph_c0	3	0.53	1	0.17	3	0.47	2	0.34	0	0.00	0	0.00
c10782.graph_c0	0	0.00	2	0.67	1	0.31	5	1.72	0	0.00	1	0.31
c10782.graph_c1	0	0.00	3	0.99	0	0.00	1	0.34	0	0.00	0	0.00
c10783.graph_c0	2	1.06	4	1.67	0	0.00	1	0.43	0	0.00	0	0.00
c10785.graph_c0	0	0.00	1	0.34	1	0.31	0	0.00	0	0.00	0	0.00
c10786.graph_c0	210	5.61	173	5.08	194	5.32	181	5.30	156	4.38	183	5.13
c10787.graph_c0	3	2.53	2	0.23	2	0.21	5	0.57	2	0.22	1	0.11
c10788.graph_c0	3	3.76	0	0.00	1	0.78	0	0.00	0	0.00	0	0.00
c10789.graph_c0	0	0.00	3	0.43	2	0.26	0	0.00	2	0.26	4	0.52
c1079.graph_c0	1	0.10	0	0.00	6	0.58	0	0.00	3	0.30	1	0.10
c10790.graph_c0	0	0.00	8	0.54	0	0.00	9	0.60	1	0.07	3	0.19
c10791.graph_c0	2	0.51	3	0.68	0	0.00	0	0.00	0	0.00	1	0.21
c10792.graph_c0	0	0.00	0	0.00	0	0.00	0	0.00	0	0.00	0	0.00
c10793.graph_c0	4	0.38	3	0.29	3	0.27	3	0.29	1	0.09	0	0.00
c10794.graph_c0	2	0.41	1	0.19	4	0.71	0	0.00	2	0.37	0	0.00
c10795.graph_c0	3	0.46	1	0.15	3	0.41	3	0.45	4	0.58	0	0.00
c10797.graph_c0	0	0.00	0	0.00	0	0.00	0	0.00	0	0.00	5	2.43
c10798.graph_c0	0	0.00	0	0.00	0	0.00	0	0.00	0	0.00	0	0.00
c10799.graph_c0	2	0.37	3	0.53	2	0.32	0	0.00	0	0.00	2	0.33
c10799.graph_c1	1	0.19	3	0.55	0	0.00	0	0.00	0	0.00	0	0.00
c1080.graph_c0	0	0.00	0	0.00	0	0.00	0	0.00	0	0.00	1	0.85
c10800.graph_c0	0	0.00	5	1.68	2	0.62	0	0.00	1	0.33	1	0.31
c10801.graph_c0	1	0.36	2	0.61	1	0.28	2	0.63	0	0.00	1	0.28
c10802.graph_c0	0	0.00	0	0.00	0	0.00	1	0.30	2	0.58	1	0.27
c10803.graph_c0	0	0.00	0	0.00	0	0.00	0	0.00	5	2.19	0	0.00
c10804.graph_c0	3	0.16	2	0.12	10	0.54	6	0.35	8	0.45	1	0.06
c10805.graph_c0	0	0.00	0	0.00	0	0.00	0	0.00	0	0.00	4	2.42
c10806.graph_c0	1	0.11	0	0.00	1	0.10	3	0.34	1	0.11	2	0.21
c10807.graph_c0	1	0.09	1	0.10	1	0.09	4	0.38	3	0.28	6	0.55
c10808.graph_c0	4	0.39	6	0.60	1	0.09	1	0.10	2	0.20	0	0.00
c10809.graph_c0	0	0.00	0	0.00	0	0.00	8	1.37	2	0.33	1	0.16
c1081.graph_c0	0	0.00	0	0.00	0	0.00	0	0.00	0	0.00	1	0.57
c10810.graph_c0	2	0.93	0	0.00	0	0.00	2	0.77	0	0.00	0	0.00
c10811.graph_c0	3	0.31	1	0.11	3	0.29	2	0.21	1	0.10	7	0.70
c10812.graph_c0	0	0.00	3	0.94	5	1.43	0	0.00	0	0.00	0	0.00
c10813.graph_c0	0	0.00	1	0.12	10	1.14	1	0.12	0	0.00	0	0.00
c10814.graph_c0	0	0.00	1	0.33	0	0.00	0	0.00	0	0.00	0	0.00
c10815.graph_c0	252	7.15	214	6.64	231	6.67	127	4.06	134	4.07	132	3.99
c10816.graph_c0	0	0.00	0	0.00	2	0.94	3	1.62	0	0.00	0	0.00
c10817.graph_c0	8	0.58	12	0.92	2	0.14	2	0.15	5	0.37	2	0.15
c10817.graph_c1	9	0.59	2	0.14	3	0.19	2	0.14	2	0.13	4	0.27
c10818.graph_c0	2	0.32	4	0.63	4	0.58	0	0.00	2	0.31	0	0.00
c10819.graph_c0	1	0.10	0	0.00	5	0.49	3	0.32	1	0.10	1	0.10
c1082.graph_c0	1	0.29	2	0.50	0	0.00	0	0.00	0	0.00	0	0.00
c10820.graph_c0	0	0.00	0	0.00	1	0.26	0	0.00	1	0.28	0	0.00
c10821.graph_c0	0	0.00	0	0.00	0	0.00	0	0.00	0	0.00	1	0.58
c10821.graph_c1	0	0.00	0	0.00	2	1.83	0	0.00	0	0.00	0	0.00
c10822.graph_c0	0	0.00	0	0.00	4	1.46	0	0.00	2	0.80	0	0.00
c10823.graph_c0	0	0.00	0	0.00	0	0.00	0	0.00	0	0.00	0	0.00
c10824.graph_c0	2	1.02	1	0.40	1	0.37	0	0.00	3	1.20	0	0.00
c10825.graph_c0	0	0.00	1	0.48	0	0.00	1	0.50	3	1.45	1	0.44
c10826.graph_c0	0	0.00	0	0.00	2	0.62	1	0.35	0	0.00	0	0.00
c10826.graph_c1	2	0.67	0	0.00	0	0.00	0	0.00	0	0.00	0	0.00
c10827.graph_c0	0	0.00	1	0.52	0	0.00	0	0.00	1	0.52	0	0.00
c10827.graph_c1	1	0.41	2	0.68	1	0.31	0	0.00	1	0.34	0	0.00
c10829.graph_c0	0	0.00	0	0.00	5	2.42	0	0.00	0	0.00	0	0.00
c10829.graph_c1	0	0.00	0	0.00	1	0.52	0	0.00	0	0.00	0	0.00
c1083.graph_c0	0	0.00	5	0.97	3	0.54	0	0.00	0	0.00	0	0.00
c10830.graph_c0	0	0.00	0	0.00	0	0.00	0	0.00	0	0.00	1	0.74
c10831.graph_c0	1	0.59	0	0.00	0	0.00	0	0.00	3	1.37	1	0.42
c10832.graph_c0	0	0.00	5	1.04	0	0.00	0	0.00	0	0.00	0	0.00
c10833.graph_c0	0	0.00	0	0.00	2	0.76	0	0.00	0	0.00	0	0.00
c10833.graph_c1	2	0.66	0	0.00	0	0.00	1	0.29	1	0.28	1	0.27
c10834.graph_c0	2	0.14	8	0.59	5	0.34	0	0.00	1	0.07	3	0.21
c10835.graph_c0	6	0.37	4	0.26	1	0.06	1	0.07	4	0.25	3	0.19
c10836.graph_c0	4	0.30	8	0.64	0	0.00	0	0.00	5	0.39	0	0.00
c10837.graph_c0	546	24.22	472	22.88	523	23.39	863	41.80	822	38.81	905	42.29
c10838.graph_c0	3	0.34	4	0.40	1	0.11	5	0.57	1	0.10	1	0.11
c10839.graph_c0	3	0.58	0	0.00	5	0.85	0	0.00	0	0.00	2	0.35
c1084.graph_c0	2	0.46	1	0.21	1	0.19	0	0.00	2	0.41	1	0.20
c10840.graph_c0	0	0.00	0	0.00	0	0.00	0	0.00	1	0.25	1	0.24
c10841.graph_c0	0	0.00	1	0.13	3	0.36	1	0.13	2	0.25	4	0.49
c10844.graph_c0	5	0.64	3	0.38	3	0.35	1	0.13	1	0.12	1	0.12
c10845.graph_c0	4	0.87	0	0.00	3	0.56	2	1.03	1	0.20	0	0.00
c10846.graph_c0	5	0.43	4	0.36	4	0.33	2	0.18	0	0.00	1	0.09
c10847.graph_c0	6	0.94	10	1.52	13	1.83	6	0.92	0	0.00	5	0.72
c10848.graph_c0	0	0.00	0	0.00	0	0.00	0	0.00	0	0.00	0	0.00
c10849.graph_c0	1	0.19	0	0.00	0	0.00	5	0.91	0	0.00	1	0.17
c1085.graph_c0	3	1.07	2	0.60	1	0.28	0	0.00	0	0.00	0	0.00
c10850.graph_c0	11	0.70	12	0.82	15	0.95	6	0.41	8	0.53	3	0.20
c10851.graph_c0	0	0.00	0	0.00	0	0.00	0	0.00	0	0.00	0	0.00
c10852.graph_c0	261	7.83	160	5.35	183	5.62	149	4.86	163	5.21	141	4.44
c10853.graph_c0	0	0.00	1	0.61	0	0.00	0	0.00	0	0.00	0	0.00
c10854.graph_c0	0	0.00	0	0.00	2	1.00	0	0.00	0	0.00	0	0.00
c10855.graph_c0	0	0.00	0	0.00	0	0.00	0	0.00	0	0.00	3	1.20
c10856.graph_c0	1	0.17	0	0.00	0	0.00	1	0.16	5	0.80	0	0.00
c10857.graph_c0	0	0.00	1	0.29	4	1.07	0	0.00	0	0.00	0	0.00
c10857.graph_c1	0	0.00	2	0.63	0	0.00	0	0.00	1	0.31	0	0.00
c10858.graph_c0	4	0.78	3	0.55	1	0.17	0	0.00	0	0.00	0	0.00
c10859.graph_c0	5	0.77	4	0.60	3	0.41	7	1.05	4	0.58	6	0.84
c1086.graph_c0	2	0.34	2	0.33	3	0.45	0	0.00	5	0.80	0	0.00
c1086.graph_c1	0	0.00	0	0.00	0	0.00	0	0.00	0	0.00	0	0.00
c10860.graph_c0	100	3.45	74	3.40	111	3.54	53	2.18	44	1.77	39	1.32
c10861.graph_c0	4	0.62	8	1.21	9	1.25	2	0.30	6	0.88	0	0.00
c10862.graph_c0	0	0.00	0	0.00	4	1.23	0	0.00	0	0.00	1	0.31
c10863.graph_c0	0	0.00	0	0.00	4	0.69	0	0.00	1	0.18	3	0.53
c10864.graph_c0	13	0.50	6	0.25	13	1.28	3	0.13	0	0.00	8	0.48
c10865.graph_c0	0	0.00	2	0.19	1	0.09	2	0.19	5	0.45	4	0.35
c10866.graph_c0	0	0.00	0	0.00	1	0.47	1	0.53	0	0.00	0	0.00
c10867.graph_c0	14	4.62	34	9.61	50	12.97	17	4.91	12	3.63	16	4.22
c10868.graph_c0	5	0.38	9	0.72	0	0.00	2	0.16	1	0.08	0	0.00
c10869.graph_c0	3	0.64	1	0.20	0	0.00	1	0.20	0	0.00	0	0.00
c1087.graph_c0	0	0.00	0	0.00	0	0.00	3	1.16	0	0.00	0	0.00
c10870.graph_c0	0	0.00	0	0.00	0	0.00	0	0.00	2	1.02	0	0.00
c10870.graph_c1	0	0.00	5	0.87	0	0.00	1	0.17	0	0.00	0	0.00
c10871.graph_c0	0	0.00	0	0.00	0	0.00	0	0.00	0	0.00	0	0.00
c10871.graph_c1	0	0.00	0	0.00	0	0.00	1	0.31	2	0.60	0	0.00
c10872.graph_c0	0	0.00	2	0.09	0	0.00	11	0.59	9	0.40	11	0.51
c10873.graph_c0	3	0.76	0	0.00	0	0.00	7	1.63	0	0.00	0	0.00
c10874.graph_c0	2	0.23	5	0.57	2	0.21	2	0.23	2	0.22	0	0.00
c10875.graph_c0	565	22.98	416	18.53	522	21.60	599	26.40	625	26.88	683	29.09
c10876.graph_c0	1	0.41	1	0.34	4	1.23	2	0.69	1	0.33	0	0.00
c10877.graph_c0	2	1.77	0	0.00	0	0.00	0	0.00	0	0.00	3	1.74
c10878.graph_c0	1139	73.52	830	57.18	1269	81.15	799	54.68	1156	77.13	1127	74.08
c10879.graph_c0	0	0.00	0	0.00	0	0.00	0	0.00	1	1.07	0	0.00
c1088.graph_c0	0	0.00	0	0.00	0	0.00	0	0.00	0	0.00	0	0.00
c1088.graph_c1	0	0.00	0	0.00	0	0.00	0	0.00	3	1.42	0	0.00
c10880.graph_c0	1	0.14	0	0.00	1	0.13	5	0.68	7	0.93	0	0.00
c10881.graph_c0	8	0.60	1	0.08	1	0.07	1	0.08	1	0.08	4	0.30
c10882.graph_c0	3	0.29	6	0.60	7	0.65	0	0.00	0	0.00	1	0.10
c10883.graph_c0	3	0.23	3	0.24	0	0.00	1	0.06	1	0.08	11	0.65
c10884.graph_c0	0	0.00	1	0.21	2	0.39	1	0.22	2	0.42	0	0.00
c10885.graph_c0	0	0.00	1	0.52	0	0.00	2	1.07	0	0.00	0	0.00
c10886.graph_c0	0	0.00	0	0.00	0	0.00	0	0.00	0	0.00	0	0.00
c10887.graph_c0	1112	21.06	864	18.36	796	16.44	664	14.21	529	10.99	408	8.14
c10888.graph_c0	0	0.00	0	0.00	0	0.00	0	0.00	3	1.58	0	0.00
c10888.graph_c1	0	0.00	0	0.00	3	0.97	0	0.00	5	1.75	0	0.00
c10889.graph_c0	1	0.26	2	0.47	2	0.43	2	0.48	0	0.00	0	0.00
c1089.graph_c0	3	1.05	1	0.30	3	0.82	0	0.00	0	0.00	0	0.00
c10890.graph_c0	0	0.00	1	0.20	2	0.36	0	0.00	1	0.19	0	0.00
c10890.graph_c1	0	0.00	4	1.07	3	0.74	1	0.27	2	0.53	0	0.00
c10891.graph_c0	4	0.18	7	0.34	4	0.18	2	0.10	6	0.29	4	0.19
c10891.graph_c1	0	0.00	1	0.16	1	0.15	1	0.16	0	0.00	0	0.00
c10892.graph_c0	945	39.39	748	34.12	901	38.19	674	30.37	836	36.81	866	37.62
c10894.graph_c0	0	0.00	5	4.63	0	0.00	0	0.00	0	0.00	0	0.00
c10895.graph_c0	5	0.92	3	0.53	3	0.49	1	0.18	1	0.17	0	0.00
c10896.graph_c0	0	0.00	0	0.00	3	0.91	3	1.02	0	0.00	1	0.31
c10897.graph_c0	1	0.34	1	0.29	0	0.00	1	0.30	0	0.00	0	0.00
c10898.graph_c0	1	0.08	6	0.51	2	0.16	1	0.08	8	0.66	1	0.08
c10899.graph_c0	0	0.00	0	0.00	1	0.37	0	0.00	0	0.00	0	0.00
c1090.graph_c0	3	1.41	0	0.00	0	0.00	0	0.00	0	0.00	0	0.00
c10900.graph_c0	0	0.00	0	0.00	0	0.00	0	0.00	0	0.00	1	0.45
c10901.graph_c0	1	0.22	0	0.00	1	0.19	5	1.02	0	0.00	2	0.38
c10902.graph_c0	4	0.62	5	0.76	1	0.14	0	0.00	1	0.15	1	0.14
c10903.graph_c0	222	9.73	225	10.76	211	9.42	136	6.44	110	5.09	158	7.22
c10904.graph_c0	0	0.00	3	0.90	0	0.00	0	0.00	0	0.00	0	0.00
c10905.graph_c0	7	0.77	4	0.45	2	0.21	0	0.00	0	0.00	1	0.11
c10906.graph_c0	0	0.00	0	0.00	2	0.30	2	0.33	1	0.16	5	0.76
c10906.graph_c1	0	0.00	1	0.78	1	0.70	0	0.00	0	0.00	0	0.00
c10907.graph_c0	2	0.61	0	0.00	0	0.00	0	0.00	0	0.00	0	0.00
c10907.graph_c1	0	0.00	0	0.00	3	0.88	0	0.00	0	0.00	2	0.60
c10908.graph_c0	3	0.31	3	0.31	0	0.00	0	0.00	4	0.41	4	0.40
c10909.graph_c0	0	0.00	2	1.01	0	0.00	0	0.00	0	0.00	0	0.00
c1091.graph_c0	0	0.00	2	1.22	2	1.10	0	0.00	0	0.00	0	0.00
c10910.graph_c0	0	0.00	2	0.63	1	0.29	0	0.00	0	0.00	0	0.00
c10911.graph_c0	1	0.27	4	0.96	0	0.00	5	1.22	0	0.00	0	0.00
c10912.graph_c0	2	0.24	4	0.49	8	0.90	0	0.00	0	0.00	0	0.00
c10913.graph_c0	0	0.00	0	0.00	1	0.27	2	0.60	1	0.29	0	0.00
c10915.graph_c0	227	5.62	187	5.16	191	4.90	203	5.52	186	4.94	193	5.10
c10916.graph_c0	2	0.32	2	0.35	2	0.29	0	0.00	0	0.00	4	0.67
c10917.graph_c0	3	1.12	1	0.31	3	0.86	0	0.00	2	0.62	0	0.00
c10918.graph_c0	7782	181.08	6433	166.95	6599	159.36	5113	131.09	4609	115.41	4949	122.94
c10919.graph_c0	1	0.41	0	0.00	0	0.00	0	0.00	0	0.00	0	0.00
c1092.graph_c0	0	0.00	0	0.00	1	0.20	0	0.00	1	0.22	1	0.21
c10920.graph_c0	0	0.00	6	2.25	0	0.00	0	0.00	4	1.49	4	1.39
c10920.graph_c1	1	0.13	1	0.13	3	0.36	3	0.39	0	0.00	9	1.12
c10921.graph_c0	1	0.12	2	0.24	7	0.76	6	0.71	0	0.00	1	0.11
c10922.graph_c0	0	0.00	0	0.00	2	0.47	2	0.52	0	0.00	2	0.48
c10924.graph_c0	4	0.31	5	0.40	7	0.53	3	0.24	1	0.08	2	0.15
c10924.graph_c1	5	0.20	13	0.58	7	0.29	2	0.09	9	0.39	0	0.00
c10926.graph_c0	6	1.55	4	0.93	11	2.35	1	0.24	1	0.23	1	0.22
c10927.graph_c0	1	0.15	1	0.15	6	0.81	3	0.44	2	0.28	1	0.14
c10928.graph_c0	7	1.78	0	0.00	2	0.42	0	0.00	0	0.00	0	0.00
c10929.graph_c0	0	0.00	0	0.00	0	0.00	2	0.22	5	0.52	3	0.31
c1093.graph_c0	0	0.00	2	0.72	2	0.65	0	0.00	0	0.00	1	0.33
c10930.graph_c0	3	0.45	1	0.15	2	0.27	2	0.30	1	0.14	0	0.00
c10930.graph_c1	0	0.00	0	0.00	0	0.00	0	0.00	0	0.00	0	0.00
c10931.graph_c0	0	0.00	0	0.00	4	0.49	1	0.13	1	0.13	0	0.00
c10932.graph_c0	2	0.21	3	0.32	6	0.59	5	0.53	3	0.31	0	0.00
c10933.graph_c0	6	1.19	3	0.56	2	0.34	2	0.38	0	0.00	1	0.18
c10934.graph_c0	0	0.00	0	0.00	0	0.00	0	0.00	0	0.00	0	0.00
c10935.graph_c0	5	0.81	1	0.16	1	0.14	1	0.16	0	0.00	4	0.59
c10936.graph_c0	0	0.00	7	1.12	0	0.00	0	0.00	2	0.31	3	0.45
c10938.graph_c0	4	0.63	6	0.92	3	0.43	0	0.00	0	0.00	1	0.15
c10939.graph_c0	3	2.13	1	0.53	3	1.45	0	0.00	0	0.00	0	0.00
c1094.graph_c0	3	0.43	3	0.43	3	0.39	0	0.00	1	0.14	0	0.00
c10940.graph_c0	0	0.00	0	0.00	3	0.58	0	0.00	6	1.24	4	0.79
c10941.graph_c0	1052	18.23	916	17.86	939	16.93	594	11.58	379	7.04	317	5.94
c10942.graph_c0	8	0.53	7	0.49	4	0.26	1	0.07	1	0.07	3	0.20
c10943.graph_c0	157	16.74	219	23.88	256	25.85	222	24.17	176	18.66	222	22.99
c10944.graph_c0	0	0.00	2	1.51	0	0.00	2	1.57	0	0.00	0	0.00
c10945.graph_c0	1	0.15	0	0.00	1	0.13	3	0.44	2	0.28	2	0.28
c10946.graph_c0	1197	30.07	1013	28.31	1070	27.62	1470	40.67	1295	34.91	1338	35.75
c10947.graph_c0	0	0.00	0	0.00	0	0.00	0	0.00	3	1.23	0	0.00
c10948.graph_c0	8	0.62	2	0.16	0	0.00	4	0.32	6	0.47	9	0.70
c1095.graph_c0	1	0.13	0	0.00	7	0.86	2	0.27	2	0.26	0	0.00
c10952.graph_c0	3	0.19	1	0.07	2	0.13	1	0.07	3	0.20	2	0.13
c10953.graph_c0	0	0.00	0	0.00	0	0.00	0	0.00	0	0.00	0	0.00
c10954.graph_c0	90	3.07	140	5.17	113	3.86	88	3.29	58	2.06	48	1.71
c10955.graph_c0	1	0.54	0	0.00	0	0.00	0	0.00	1	0.42	2	0.78
c10956.graph_c0	5	0.29	9	0.56	1	0.06	3	0.19	3	0.18	5	0.30
c10957.graph_c0	0	0.00	0	0.00	2	1.02	1	0.58	0	0.00	2	1.02
c10958.graph_c0	3	0.41	1	0.14	4	0.51	2	0.27	2	0.27	0	0.00
c10958.graph_c1	0	0.00	0	0.00	0	0.00	0	0.00	1	0.44	1	0.41
c10959.graph_c0	2	0.49	5	1.10	1	0.20	1	0.22	4	0.86	0	0.00
c10959.graph_c1	0	0.00	0	0.00	3	1.64	0	0.00	0	0.00	0	0.00
c1096.graph_c0	0	0.00	0	0.00	0	0.00	2	0.44	2	0.43	2	0.41
c10960.graph_c0	9	1.57	1	0.17	4	0.62	0	0.00	0	0.00	1	0.16
c10961.graph_c0	1	1.22	0	0.00	3	2.29	1	0.89	0	0.00	0	0.00
c10962.graph_c0	2	0.40	0	0.00	0	0.00	0	0.00	3	0.55	5	0.88
c10962.graph_c1	0	0.00	0	0.00	0	0.00	0	0.00	2	0.82	0	0.00
c10963.graph_c0	439	27.21	398	26.42	413	25.24	337	22.23	367	23.51	350	22.03
c10964.graph_c0	0	0.00	1	0.75	2	1.34	2	1.55	0	0.00	0	0.00
c10965.graph_c0	0	0.00	0	0.00	0	0.00	4	2.70	0	0.00	0	0.00
c10966.graph_c0	0	0.00	1	0.35	2	0.64	0	0.00	0	0.00	0	0.00
c10967.graph_c0	0	0.00	0	0.00	0	0.00	0	0.00	7	2.24	2	0.60
c10968.graph_c0	2	0.19	1	0.10	3	0.28	6	0.59	3	0.29	2	0.19
c1097.graph_c0	2	0.16	2	0.16	1	0.08	5	0.41	3	0.24	2	0.16
c1097.graph_c1	0	0.00	0	0.00	0	0.00	5	0.70	0	0.00	2	0.27
c10970.graph_c0	3	0.94	3	0.81	2	0.50	0	0.00	3	0.80	0	0.00
c10971.graph_c0	4	0.32	4	0.33	7	0.54	0	0.00	4	0.32	0	0.00
c10972.graph_c0	0	0.00	0	0.00	2	0.75	1	0.42	0	0.00	0	0.00
c10973.graph_c0	0	0.00	1	0.34	2	0.63	0	0.00	0	0.00	3	0.95
c10974.graph_c0	111	9.06	120	10.27	170	13.49	51	4.34	53	4.40	51	4.15
c10974.graph_c1	1	0.16	4	0.63	5	0.73	0	0.00	0	0.00	1	0.15
c10975.graph_c0	3	0.38	2	0.26	1	0.12	5	0.63	1	0.12	1	0.12
c10976.graph_c0	2	1.39	0	0.00	0	0.00	0	0.00	0	0.00	3	1.44
c10977.graph_c0	0	0.00	1	0.08	2	0.14	4	0.30	7	0.52	4	0.29
c10978.graph_c0	0	0.00	0	0.00	2	0.99	0	0.00	0	0.00	0	0.00
c10979.graph_c0	3	0.40	1	0.13	2	0.25	6	0.80	0	0.00	0	0.00
c1098.graph_c0	0	0.00	0	0.00	0	0.00	0	0.00	0	0.00	1	0.78
c10980.graph_c0	4	1.91	4	1.53	0	0.00	0	0.00	0	0.00	0	0.00
c10981.graph_c0	5	0.84	3	0.49	2	0.30	0	0.00	3	0.47	1	0.15
c10982.graph_c0	0	0.00	0	0.00	0	0.00	0	0.00	0	0.00	1	0.36
c10982.graph_c1	2	0.40	5	0.93	0	0.00	1	0.19	2	0.36	0	0.00
c10983.graph_c0	103	4.98	100	5.25	112	5.47	90	4.75	109	5.58	105	5.30
c10984.graph_c0	0	0.00	2	1.01	3	1.37	0	0.00	0	0.00	0	0.00
c10985.graph_c0	0	0.00	1	0.71	0	0.00	0	0.00	3	2.14	3	1.91
c10986.graph_c0	5	0.70	3	0.41	1	0.15	0	0.00	4	0.54	2	0.26
c10987.graph_c0	0	0.00	0	0.00	0	0.00	0	0.00	4	1.05	0	0.00
c10988.graph_c0	1	0.19	6	1.08	4	0.66	0	0.00	0	0.00	0	0.00
c10989.graph_c0	10	0.42	7	0.32	14	0.60	1	0.05	2	0.09	3	0.13
c1099.graph_c0	0	0.00	4	2.64	0	0.00	0	0.00	0	0.00	0	0.00
c10990.graph_c0	4	0.91	2	0.37	2	0.37	1	0.19	1	0.18	0	0.00
c10991.graph_c0	1	0.27	2	0.48	2	0.44	0	0.00	3	0.70	5	1.12
c10992.graph_c0	1	0.18	4	0.70	2	0.32	0	0.00	3	0.51	2	0.33
c10993.graph_c0	0	0.00	2	0.67	3	0.92	2	0.69	0	0.00	0	0.00
c10994.graph_c0	3	0.53	4	0.67	2	0.31	1	0.17	1	0.16	1	0.16
c10995.graph_c0	8	0.92	5	0.58	0	0.00	1	0.12	1	0.11	0	0.00
c10996.graph_c0	5	1.73	0	0.00	3	0.81	0	0.00	0	0.00	0	0.00
c10997.graph_c0	4	0.32	0	0.00	2	0.16	0	0.00	2	0.16	1	0.08
c10998.graph_c0	0	0.00	0	0.00	1	0.43	1	0.49	0	0.00	0	0.00
c10998.graph_c1	1	0.24	0	0.00	0	0.00	1	0.22	1	0.21	0	0.00
c10999.graph_c0	3	0.39	2	0.26	1	0.12	4	0.52	2	0.25	8	0.98
c11.graph_c0	0	0.00	0	0.00	0	0.00	0	0.00	0	0.00	0	0.00
c1100.graph_c0	0	0.00	0	0.00	0	0.00	0	0.00	0	0.00	0	0.00
c11000.graph_c0	0	0.00	2	0.22	8	0.80	4	0.43	3	0.32	0	0.00
c11000.graph_c1	0	0.00	0	0.00	0	0.00	0	0.00	0	0.00	0	0.00
c11001.graph_c0	10	0.49	8	0.42	7	0.34	7	0.37	0	0.00	6	0.30
c11002.graph_c0	7	0.34	4	0.21	8	0.40	6	0.32	3	0.15	2	0.10
c11003.graph_c0	0	0.00	0	0.00	6	0.91	1	0.17	0	0.00	2	0.31
c11004.graph_c0	0	0.00	0	0.00	0	0.00	0	0.00	3	0.82	0	0.00
c11005.graph_c0	7	0.40	2	0.12	5	0.28	6	0.36	5	0.29	4	0.23
c11006.graph_c0	2	0.22	0	0.00	4	0.42	1	0.11	2	0.22	5	0.54
c11007.graph_c0	1	0.15	5	0.73	9	1.22	1	0.15	0	0.00	0	0.00
c11008.graph_c0	0	0.00	2	0.76	2	0.70	4	1.57	0	0.00	3	1.06
c11009.graph_c0	1	0.26	0	0.00	0	0.00	0	0.00	2	0.45	2	0.43
c1101.graph_c0	0	0.00	6	0.78	2	0.24	0	0.00	0	0.00	2	0.25
c11010.graph_c0	2	1.01	0	0.00	1	0.37	0	0.00	1	0.40	0	0.00
c11011.graph_c0	1	0.52	0	0.00	1	0.38	1	0.42	0	0.00	1	0.38
c11012.graph_c0	2055	169.07	1674	144.33	2044	163.42	1517	130.22	1488	124.40	1554	127.51
c11013.graph_c0	0	0.00	0	0.00	2	0.79	0	0.00	0	0.00	0	0.00
c11014.graph_c0	0	0.00	0	0.00	0	0.00	0	0.00	0	0.00	0	0.00
c11015.graph_c0	0	0.00	1	0.33	0	0.00	4	1.37	0	0.00	2	0.62
c11016.graph_c0	0	0.00	0	0.00	0	0.00	0	0.00	0	0.00	2	0.37
c11017.graph_c0	1	0.38	5	1.59	0	0.00	0	0.00	0	0.00	0	0.00
c11018.graph_c0	9	1.55	12	1.99	3	0.61	0	0.00	1	0.16	0	0.00
c11019.graph_c0	13	2.08	4	0.62	10	1.44	1	0.16	0	0.00	2	0.29
c1102.graph_c0	0	0.00	0	0.00	0	0.00	0	0.00	0	0.00	0	0.00
c11020.graph_c0	0	0.00	1	0.13	4	0.46	0	0.00	5	0.61	4	0.48
c11020.graph_c1	0	0.00	0	0.00	0	0.00	0	0.00	0	0.00	0	0.00
c11021.graph_c0	0	0.00	0	0.00	0	0.00	2	0.47	1	0.23	0	0.00
c11022.graph_c0	2	0.26	2	0.26	2	0.24	1	0.13	0	0.00	0	0.00
c11022.graph_c1	6	0.73	1	0.12	3	0.34	1	0.12	5	0.60	0	0.00
c11023.graph_c0	0	0.00	0	0.00	2	0.46	1	0.25	3	0.74	2	0.47
c11024.graph_c0	0	0.00	1	0.50	0	0.00	1	0.52	1	0.50	1	0.46
c11025.graph_c0	0	0.00	0	0.00	0	0.00	0	0.00	0	0.00	0	0.00
c11025.graph_c1	0	0.00	2	0.93	0	0.00	0	0.00	0	0.00	1	0.43
c11026.graph_c0	11	1.22	8	0.90	7	0.73	13	1.47	7	0.77	6	0.64
c11027.graph_c0	0	0.00	0	0.00	0	0.00	0	0.00	0	0.00	0	0.00
c11028.graph_c0	2	0.84	3	1.04	2	0.63	0	0.00	0	0.00	1	0.32
c11029.graph_c0	3	0.42	2	0.28	0	0.00	1	0.14	1	0.13	4	0.52
c1103.graph_c0	1	0.29	4	1.02	0	0.00	0	0.00	0	0.00	0	0.00
c11030.graph_c0	0	0.00	0	0.00	0	0.00	1	0.18	2	0.79	7	1.57
c11031.graph_c0	104	7.37	83	6.29	101	7.08	56	4.28	63	4.61	55	4.06
c11032.graph_c0	0	0.00	2	2.14	0	0.00	0	0.00	3	2.19	1	0.65
c11033.graph_c0	0	0.00	0	0.00	1	0.53	0	0.00	0	0.00	0	0.00
c11034.graph_c0	3	0.33	2	0.22	2	0.21	3	0.34	2	0.22	1	0.11
c11035.graph_c0	1	0.10	4	0.41	4	0.38	0	0.00	2	0.20	4	0.39
c11035.graph_c1	5	0.29	13	0.82	6	0.35	4	0.25	5	0.30	2	0.12
c11036.graph_c0	1	0.25	0	0.00	0	0.00	1	0.23	2	0.45	3	0.64
c11037.graph_c0	1	0.14	1	0.14	2	0.26	0	0.00	1	0.14	2	0.27
c11038.graph_c0	1	0.26	4	0.93	1	0.21	1	0.24	2	0.46	1	0.22
c11039.graph_c0	0	0.00	5	0.55	4	0.41	1	0.11	3	0.33	3	0.32
c1104.graph_c0	0	0.00	0	0.00	2	0.35	1	0.19	3	0.56	2	0.36
c11040.graph_c0	4	0.46	3	0.35	4	0.43	0	0.00	0	0.00	3	0.33
c11040.graph_c1	1	0.21	6	1.17	0	0.00	0	0.00	0	0.00	0	0.00
c11041.graph_c0	549	12.43	412	10.39	512	11.98	239	5.96	271	6.56	244	5.93
c11042.graph_c0	416	11.86	389	12.30	423	12.45	339	10.60	273	8.34	245	7.41
c11043.graph_c0	0	0.00	9	1.39	4	0.57	0	0.00	0	0.00	0	0.00
c11044.graph_c0	0	0.00	0	0.00	0	0.00	0	0.00	0	0.00	0	0.00
c11044.graph_c1	2	1.24	0	0.00	2	0.86	0	0.00	0	0.00	0	0.00
c11045.graph_c0	2	0.19	6	0.59	1	0.18	2	0.20	3	0.29	2	0.19
c11046.graph_c0	14	1.36	31	3.20	26	2.45	14	1.33	4	0.42	1	0.11
c11047.graph_c0	0	0.00	3	0.59	0	0.00	0	0.00	2	0.38	0	0.00
c11048.graph_c0	0	0.00	0	0.00	0	0.00	0	0.00	0	0.00	0	0.00
c11049.graph_c0	0	0.00	0	0.00	0	0.00	0	0.00	9	1.85	0	0.00
c11049.graph_c1	0	0.00	0	0.00	0	0.00	0	0.00	0	0.00	0	0.00
c1105.graph_c0	0	0.00	0	0.00	0	0.00	0	0.00	0	0.00	1	0.45
c11050.graph_c0	1501	82.39	1156	70.56	1552	89.20	812	48.79	845	50.11	755	45.51
c11051.graph_c0	0	0.00	0	0.00	0	0.00	0	0.00	2	0.88	1	0.41
c11051.graph_c1	1	0.15	0	0.00	0	0.00	0	0.00	2	0.28	5	0.69
c11053.graph_c0	2	0.27	3	0.40	3	0.37	1	0.14	4	0.53	0	0.00
c11054.graph_c0	2	0.40	2	0.38	2	0.35	3	0.57	3	0.56	0	0.00
c11055.graph_c0	1	0.82	1	0.60	0	0.00	0	0.00	0	0.00	2	1.09
c11055.graph_c1	2	0.32	2	0.31	3	0.43	0	0.00	0	0.00	0	0.00
c11056.graph_c0	0	0.00	0	0.00	5	2.34	0	0.00	0	0.00	0	0.00
c11057.graph_c0	0	0.00	0	0.00	0	0.00	2	1.31	0	0.00	0	0.00
c11058.graph_c0	0	0.00	0	0.00	0	0.00	0	0.00	0	0.00	0	0.00
c11058.graph_c1	0	0.00	1	0.23	4	0.84	1	0.23	2	0.45	1	0.21
c11059.graph_c0	0	0.00	0	0.00	0	0.00	1	0.23	2	0.45	4	0.86
c1106.graph_c0	1	0.83	0	0.00	0	0.00	0	0.00	0	0.00	0	0.00
c11060.graph_c0	1	0.19	4	0.71	2	0.33	2	0.36	0	0.00	0	0.00
c11061.graph_c0	0	0.00	0	0.00	0	0.00	0	0.00	0	0.00	0	0.00
c11062.graph_c0	3	0.26	2	0.18	3	0.25	1	0.09	1	0.09	0	0.00
c11062.graph_c1	3	1.44	2	0.77	5	1.75	0	0.00	1	0.38	0	0.00
c11063.graph_c0	13	1.41	0	0.00	0	0.00	0	0.00	0	0.00	1	0.09
c11064.graph_c0	0	0.00	0	0.00	3	0.77	1	0.28	3	0.82	0	0.00
c11065.graph_c0	7	0.42	7	0.45	8	0.48	4	0.25	0	0.00	1	0.06
c11066.graph_c0	7	0.21	10	0.34	10	0.31	6	0.20	3	0.10	2	0.06
c11067.graph_c0	0	0.00	0	0.00	2	0.33	2	0.23	4	0.45	1	0.11
c11068.graph_c0	3	0.36	5	0.61	3	0.34	0	0.00	0	0.00	1	0.12
c11069.graph_c0	0	0.00	0	0.00	1	0.43	1	0.49	0	0.00	0	0.00
c11069.graph_c1	2	0.68	2	0.58	1	0.26	2	0.59	0	0.00	1	0.27
c1107.graph_c0	3	0.63	3	0.58	0	0.00	2	0.39	0	0.00	0	0.00
c1107.graph_c1	0	0.00	0	0.00	0	0.00	0	0.00	0	0.00	0	0.00
c11070.graph_c0	0	0.00	0	0.00	3	1.66	0	0.00	0	0.00	4	2.22
c11071.graph_c0	0	0.00	0	0.00	3	0.95	0	0.00	0	0.00	0	0.00
c11072.graph_c0	2	1.47	0	0.00	0	0.00	0	0.00	0	0.00	0	0.00
c11073.graph_c0	2	0.44	5	1.02	0	0.00	0	0.00	1	0.20	3	0.57
c11074.graph_c0	1	0.70	0	0.00	0	0.00	3	1.65	0	0.00	0	0.00
c11075.graph_c0	0	0.00	3	0.36	5	0.46	1	0.12	0	0.00	3	0.34
c11076.graph_c0	0	0.00	0	0.00	3	0.50	4	0.73	0	0.00	2	0.34
c11076.graph_c1	1	0.17	0	0.00	3	0.46	2	0.33	1	0.16	0	0.00
c11077.graph_c0	0	0.00	0	0.00	1	0.57	0	0.00	0	0.00	0	0.00
c11078.graph_c0	2	0.23	0	0.00	0	0.00	0	0.00	3	0.34	2	0.22
c11078.graph_c1	0	0.00	2	0.23	0	0.00	5	0.56	6	0.66	3	0.32
c11079.graph_c0	2	0.74	1	0.31	1	0.28	0	0.00	1	0.31	0	0.00
c1108.graph_c0	4	0.65	0	0.00	1	0.15	1	0.16	1	0.15	0	0.00
c11080.graph_c0	2	0.35	3	0.50	5	0.77	2	0.34	1	0.16	0	0.00
c11081.graph_c0	0	0.00	1	0.50	3	1.37	0	0.00	0	0.00	0	0.00
c11082.graph_c0	2	0.49	6	1.33	0	0.00	0	0.00	0	0.00	1	0.21
c11082.graph_c1	0	0.00	1	0.29	4	1.06	0	0.00	0	0.00	0	0.00
c11083.graph_c0	149	49.47	304	85.96	344	89.40	299	86.20	376	104.76	409	108.11
c11084.graph_c0	1	1.01	0	0.00	2	1.29	1	0.75	0	0.00	0	0.00
c11085.graph_c0	1	0.27	2	0.48	3	0.66	0	0.00	0	0.00	3	0.67
c11086.graph_c0	0	0.00	0	0.00	0	0.00	0	0.00	0	0.00	0	0.00
c11086.graph_c1	5	0.27	2	0.12	2	0.11	7	0.40	2	0.11	5	0.28
c11087.graph_c0	0	0.00	0	0.00	4	1.29	1	0.36	0	0.00	0	0.00
c11087.graph_c1	0	0.00	3	0.37	6	0.69	1	0.12	2	0.24	0	0.00
c11088.graph_c0	0	0.00	0	0.00	0	0.00	0	0.00	0	0.00	0	0.00
c11089.graph_c0	9	1.29	0	0.00	1	0.13	2	0.28	1	0.14	0	0.00
c1109.graph_c0	0	0.00	0	0.00	0	0.00	0	0.00	2	1.07	0	0.00
c1109.graph_c1	0	0.00	0	0.00	0	0.00	2	1.45	0	0.00	0	0.00
c11090.graph_c0	3	0.63	0	0.00	6	1.08	1	0.20	1	0.19	0	0.00
c11091.graph_c0	2	0.37	0	0.00	3	0.49	1	0.18	2	0.35	2	0.33
c11091.graph_c1	3	0.49	0	0.00	3	0.44	0	0.00	1	0.15	5	0.75
c11092.graph_c0	0	0.00	4	1.35	0	0.00	0	0.00	2	0.67	2	0.63
c11093.graph_c0	1	1.14	0	0.00	0	0.00	1	0.84	0	0.00	0	0.00
c11094.graph_c0	11	0.37	3	0.11	2	0.07	4	0.15	6	0.21	11	0.39
c11094.graph_c1	1	0.63	0	0.00	0	0.00	1	0.50	0	0.00	0	0.00
c11095.graph_c0	0	0.00	0	0.00	0	0.00	0	0.00	5	0.67	7	0.92
c11097.graph_c0	20	1.96	21	2.13	12	1.13	19	1.92	19	1.87	10	0.96
c11098.graph_c0	0	0.00	0	0.00	3	0.83	0	0.00	6	1.78	0	0.00
c11099.graph_c0	0	0.00	0	0.00	0	0.00	0	0.00	0	0.00	0	0.00
c1110.graph_c0	2	0.24	1	0.12	1	0.11	2	0.24	0	0.00	3	0.34
c11100.graph_c0	2	0.47	1	0.21	2	0.39	0	0.00	1	0.21	0	0.00
c11100.graph_c1	2	0.47	3	0.65	0	0.00	1	0.22	2	0.42	1	0.20
c11101.graph_c0	1	0.26	3	0.71	6	1.30	3	0.72	1	0.23	7	1.54
c11102.graph_c0	0	0.00	1	0.29	2	0.53	1	0.30	0	0.00	5	1.35
c11103.graph_c0	0	0.00	0	0.00	2	0.81	0	0.00	0	0.00	2	0.81
c11104.graph_c0	1	0.09	11	0.99	5	0.42	1	0.09	4	0.35	0	0.00
c11105.graph_c0	1	0.23	0	0.00	0	0.00	0	0.00	4	0.83	2	0.40
c11106.graph_c0	0	0.00	5	0.52	0	0.00	5	0.52	4	0.40	1	0.10
c11107.graph_c0	2	0.15	4	0.32	2	0.15	4	0.32	4	0.31	2	0.15
c11108.graph_c0	0	0.00	0	0.00	2	0.24	2	0.26	4	0.50	2	0.24
c1111.graph_c0	12	15.84	16	13.77	24	18.31	5	4.50	6	5.21	6	4.58
c11110.graph_c0	0	0.00	0	0.00	6	2.15	1	0.40	0	0.00	0	0.00
c11111.graph_c0	1	0.11	4	0.44	1	0.10	0	0.00	6	0.64	2	0.21
c11112.graph_c0	4586	109.36	3749	99.85	4313	106.88	2896	76.23	3456	87.96	3696	94.20
c11113.graph_c0	0	0.00	0	0.00	0	0.00	0	0.00	0	0.00	0	0.00
c11113.graph_c1	0	0.00	0	0.00	0	0.00	0	0.00	0	0.00	0	0.00
c11114.graph_c0	0	0.00	0	0.00	0	0.00	1	0.69	0	0.00	0	0.00
c11115.graph_c0	0	0.00	0	0.00	0	0.00	0	0.00	0	0.00	0	0.00
c11115.graph_c1	0	0.00	0	0.00	0	0.00	4	2.32	0	0.00	0	0.00
c11116.graph_c0	0	0.00	0	0.00	2	1.47	0	0.00	0	0.00	0	0.00
c11117.graph_c0	0	0.00	3	0.76	0	0.00	1	0.26	0	0.00	0	0.00
c11118.graph_c0	0	0.00	0	0.00	0	0.00	0	0.00	0	0.00	0	0.00
c11118.graph_c1	0	0.00	0	0.00	0	0.00	0	0.00	1	0.38	1	0.35
c11119.graph_c0	3	0.38	0	0.00	4	0.47	1	0.13	3	0.37	1	0.12
c1112.graph_c0	3	0.50	5	0.81	0	0.00	2	0.32	1	0.16	0	0.00
c11120.graph_c0	0	0.00	0	0.00	0	0.00	0	0.00	0	0.00	0	0.00
c11120.graph_c1	3	0.37	3	0.37	1	0.11	3	0.37	5	0.60	0	0.00
c11121.graph_c0	60	6.22	35	3.72	61	6.01	64	6.79	95	9.81	80	8.08
c11122.graph_c0	1	0.25	2	0.45	1	0.21	16	3.66	5	1.11	15	3.18
c11123.graph_c0	0	0.00	3	0.53	4	0.65	0	0.00	2	0.35	2	0.33
c11124.graph_c0	0	0.00	0	0.00	3	2.85	0	0.00	0	0.00	0	0.00
c11124.graph_c1	3	0.30	11	1.12	11	1.04	0	0.00	2	0.20	3	0.29
c11125.graph_c0	0	0.00	2	0.93	0	0.00	1	0.48	0	0.00	0	0.00
c11125.graph_c1	0	0.00	0	0.00	0	0.00	0	0.00	0	0.00	0	0.00
c11126.graph_c0	0	0.00	0	0.00	5	1.01	0	0.00	4	0.86	0	0.00
c11127.graph_c0	11	0.63	8	0.53	10	0.56	4	0.25	7	0.43	9	0.54
c11128.graph_c0	0	0.00	0	0.00	0	0.00	0	0.00	0	0.00	0	0.00
c11129.graph_c0	0	0.00	2	1.42	2	1.27	0	0.00	0	0.00	0	0.00
c1113.graph_c0	0	0.00	0	0.00	0	0.00	0	0.00	0	0.00	2	1.88
c11130.graph_c0	0	0.00	5	1.99	0	0.00	0	0.00	0	0.00	0	0.00
c11130.graph_c1	0	0.00	0	0.00	0	0.00	0	0.00	0	0.00	0	0.00
c11132.graph_c0	0	0.00	1	0.35	5	1.62	3	1.09	0	0.00	2	0.66
c11133.graph_c0	1	0.08	1	0.08	4	0.30	4	0.32	6	0.47	4	0.31
c11134.graph_c0	0	0.00	0	0.00	0	0.00	0	0.00	0	0.00	0	0.00
c11135.graph_c0	4	0.39	0	0.00	8	0.75	2	0.20	2	0.20	1	0.10
c11136.graph_c0	0	0.00	1	0.27	0	0.00	2	0.55	0	0.00	3	0.76
c11137.graph_c0	5	1.22	0	0.00	0	0.00	2	0.45	2	0.43	0	0.00
c11138.graph_c0	13	0.94	13	0.99	14	0.96	17	1.32	24	1.80	28	2.03
c11139.graph_c0	5	0.92	0	0.00	0	0.00	0	0.00	2	0.34	2	0.33
c1114.graph_c0	0	0.00	0	0.00	0	0.00	0	0.00	0	0.00	0	0.00
c11140.graph_c0	0	0.00	0	0.00	2	1.15	0	0.00	0	0.00	0	0.00
c11141.graph_c0	3	0.54	2	0.35	1	0.16	2	0.35	4	0.67	1	0.16
c11142.graph_c0	0	0.00	0	0.00	0	0.00	0	0.00	0	0.00	0	0.00
c11143.graph_c0	0	0.00	0	0.00	2	1.83	0	0.00	0	0.00	0	0.00
c11144.graph_c0	0	0.00	5	1.06	3	0.59	0	0.00	0	0.00	0	0.00
c11145.graph_c0	13	0.69	10	0.57	15	0.80	9	0.51	14	0.78	11	0.60
c11146.graph_c0	0	0.00	0	0.00	1	0.20	3	0.67	2	0.43	0	0.00
c11147.graph_c0	7	0.70	0	0.00	5	0.47	9	0.92	3	0.30	3	0.29
c11148.graph_c0	5	0.53	0	0.00	2	0.20	3	0.32	3	0.32	4	0.41
c11149.graph_c0	2	0.16	20	1.66	7	0.54	1	0.08	0	0.00	2	0.16
c1115.graph_c0	0	0.00	0	0.00	0	0.00	0	0.00	5	2.03	0	0.00
c11150.graph_c0	6	0.52	1	0.09	3	0.25	2	0.18	1	0.09	0	0.00
c11151.graph_c0	1	0.13	0	0.00	8	0.96	6	0.78	2	0.25	3	0.37
c11152.graph_c0	3	0.47	4	0.61	5	0.71	4	0.62	0	0.00	0	0.00
c11152.graph_c1	3	0.75	0	0.00	0	0.00	3	0.69	0	0.00	0	0.00
c11153.graph_c0	0	0.00	2	0.82	5	1.86	0	0.00	2	0.81	0	0.00
c11154.graph_c0	0	0.00	4	0.88	3	0.61	0	0.00	0	0.00	2	0.41
c11155.graph_c0	0	0.00	0	0.00	0	0.00	0	0.00	0	0.00	1	0.77
c11156.graph_c0	0	0.00	0	0.00	2	1.17	0	0.00	0	0.00	0	0.00
c11156.graph_c1	0	0.00	3	2.20	3	1.96	1	0.76	0	0.00	0	0.00
c11157.graph_c0	0	0.00	0	0.00	0	0.00	0	0.00	0	0.00	2	1.70
c11158.graph_c0	6	0.55	4	0.38	6	0.53	5	0.48	4	0.37	3	0.27
c11159.graph_c0	5	0.90	1	0.17	6	0.95	4	0.69	4	0.67	0	0.00
c1116.graph_c0	1	0.22	0	0.00	0	0.00	1	0.20	5	0.98	1	0.19
c11160.graph_c0	1	0.17	0	0.00	1	0.15	2	0.34	0	0.00	1	0.16
c11161.graph_c0	1	0.19	2	0.36	1	0.17	20	3.65	11	1.95	21	3.59
c11162.graph_c0	3	0.38	11	1.39	3	0.35	0	0.00	1	0.12	0	0.00
c11163.graph_c0	0	0.00	0	0.00	0	0.00	0	0.00	0	0.00	0	0.00
c11165.graph_c0	2	0.14	6	0.45	7	0.48	6	0.44	1	0.07	2	0.14
c11166.graph_c0	1	0.19	3	0.53	2	0.33	2	0.36	0	0.00	0	0.00
c11167.graph_c0	0	0.00	0	0.00	0	0.00	0	0.00	0	0.00	1	0.75
c11168.graph_c0	5	0.98	1	0.18	0	0.00	1	0.19	4	0.72	0	0.00
c11169.graph_c0	7	0.25	7	0.27	6	0.22	4	0.15	6	0.22	11	0.41
c1117.graph_c0	1	0.29	1	0.26	0	0.00	1	0.26	2	0.51	0	0.00
c11170.graph_c0	10	1.24	3	0.37	6	0.69	3	0.37	1	0.12	1	0.12
c11171.graph_c0	4	0.51	5	0.64	0	0.00	3	0.39	1	0.12	6	0.73
c11172.graph_c0	17233	1170.33	10767	777.68	24347	1632.12	6096	437.60	6001	419.84	7400	509.36
c11173.graph_c0	9	0.58	3	0.21	7	0.45	2	0.14	3	0.20	2	0.13
c11174.graph_c0	201	8.04	164	7.32	239	10.15	119	5.25	87	3.76	96	3.95
c11175.graph_c0	3	0.51	4	0.65	6	0.91	2	0.33	0	0.00	1	0.15
c11177.graph_c0	2	0.27	4	0.53	3	0.37	1	0.13	0	0.00	2	0.25
c11178.graph_c0	1	0.14	6	0.84	1	0.52	2	0.28	2	0.27	5	0.67
c11179.graph_c0	11	0.51	6	0.30	5	0.23	3	0.15	9	0.44	9	0.43
c1118.graph_c0	0	0.00	3	0.41	1	0.13	3	0.41	2	0.27	3	0.39
c11180.graph_c0	2	0.30	0	0.00	3	0.41	1	0.15	3	0.43	1	0.14
c11181.graph_c0	7	1.17	1	0.16	1	0.15	6	0.97	2	0.31	0	0.00
c11182.graph_c0	10	0.49	5	0.27	12	0.59	1	0.05	7	0.36	9	0.46
c11182.graph_c1	3068	89.14	2693	86.71	2553	76.50	2368	75.43	2096	65.16	2143	66.02
c11183.graph_c0	0	0.00	0	0.00	0	0.00	0	0.00	0	0.00	0	0.00
c11184.graph_c0	5	0.94	4	0.71	3	0.49	2	0.36	0	0.00	4	0.67
c11186.graph_c0	4	0.51	3	0.38	3	0.35	2	0.25	1	0.12	6	0.72
c11187.graph_c0	16	0.47	13	0.42	14	0.42	4	0.13	9	0.28	11	0.34
c11189.graph_c0	6	0.34	5	0.30	9	0.51	8	0.48	13	0.77	5	0.29
c11189.graph_c1	3	1.23	2	0.67	1	0.31	3	1.04	0	0.00	0	0.00
c1119.graph_c0	0	0.00	0	0.00	0	0.00	0	0.00	0	0.00	0	0.00
c1119.graph_c1	0	0.00	0	0.00	0	0.00	0	0.00	0	0.00	0	0.00
c11190.graph_c0	6	0.62	7	0.74	7	0.68	7	0.74	11	1.12	4	0.40
c11190.graph_c1	0	0.00	2	0.87	0	0.00	1	0.45	0	0.00	1	0.40
c11191.graph_c0	0	0.00	7	1.09	0	0.00	7	1.09	2	0.30	16	2.35
c11191.graph_c1	0	0.00	0	0.00	1	0.32	1	0.36	0	0.00	2	0.65
c11192.graph_c0	0	0.00	0	0.00	0	0.00	0	0.00	0	0.00	0	0.00
c11193.graph_c0	3	0.58	3	0.55	0	0.00	1	0.26	1	0.25	0	0.00
c11194.graph_c0	201	5.30	154	4.59	163	4.46	455	13.57	355	10.36	400	11.40
c11196.graph_c0	473	40.94	300	27.08	521	43.65	272	24.50	345	30.26	286	24.59
c11197.graph_c0	7	0.36	11	0.60	9	0.46	6	0.33	3	0.16	0	0.00
c11198.graph_c0	6	0.26	10	0.46	13	0.56	11	0.51	2	0.09	5	0.22
c11199.graph_c0	7	0.32	12	0.60	2	0.09	5	0.25	7	0.34	2	0.10
c1120.graph_c0	0	0.00	0	0.00	2	0.70	1	0.39	2	0.76	1	0.35
c11200.graph_c0	1556	20.80	1384	21.00	1224	17.41	973	14.52	829	12.27	964	13.91
c11201.graph_c0	876	83.46	808	79.61	986	90.02	643	63.17	763	72.97	664	62.19
c11202.graph_c0	5	1.54	1	0.27	0	0.00	0	0.00	4	1.05	4	1.00
c11203.graph_c0	166	6.01	188	7.49	201	7.45	64	2.52	77	2.96	80	3.05
c11204.graph_c0	5	0.51	4	0.42	3	0.29	1	0.10	1	0.10	1	0.10
c11204.graph_c1	0	0.00	0	0.00	0	0.00	0	0.00	0	0.00	0	0.00
c11205.graph_c0	0	0.00	8	0.88	6	0.61	3	0.33	0	0.00	2	0.21
c11206.graph_c0	2	0.17	4	0.35	7	0.58	0	0.00	0	0.00	0	0.00
c11206.graph_c1	0	0.00	4	0.95	3	0.65	0	0.00	2	0.47	0	0.00
c11207.graph_c0	0	0.00	0	0.00	0	0.00	0	0.00	0	0.00	0	0.00
c11208.graph_c0	458	14.16	372	12.53	460	14.56	295	10.00	318	10.52	307	10.04
c11209.graph_c0	7	1.48	0	0.00	0	0.00	0	0.00	4	0.77	3	0.55
c1121.graph_c0	3	1.08	0	0.00	0	0.00	0	0.00	1	0.30	0	0.00
c1121.graph_c1	1	0.23	0	0.00	3	0.58	0	0.00	0	0.00	0	0.00
c11210.graph_c0	5	0.87	8	1.34	5	0.77	0	0.00	2	0.33	2	0.32
c11211.graph_c0	6	0.39	5	0.35	5	0.33	4	0.28	1	0.07	4	0.27
c11212.graph_c0	1	0.14	4	0.56	6	0.77	0	0.00	1	0.14	1	0.13
c11213.graph_c0	13	1.10	5	0.44	4	0.33	4	0.35	4	0.34	2	0.17
c11213.graph_c1	0	0.00	0	0.00	0	0.00	2	1.32	0	0.00	2	1.15
c11214.graph_c0	0	0.00	0	0.00	0	0.00	0	0.00	0	0.00	1	0.49
c11215.graph_c0	16	0.47	9	0.32	5	0.17	7	0.25	18	0.58	16	0.49
c11216.graph_c0	2	0.46	10	2.09	0	0.00	0	0.00	0	0.00	0	0.00
c11217.graph_c0	1452	52.14	1235	48.79	1373	50.43	1028	40.19	995	37.97	1102	41.62
c11218.graph_c0	9	1.29	4	0.57	6	0.78	1	0.14	0	0.00	0	0.00
c11219.graph_c0	3	1.40	0	0.00	1	0.34	1	0.39	3	1.11	2	0.69
c11219.graph_c1	2	0.27	3	0.40	2	0.25	1	0.13	3	0.39	2	0.25
c1122.graph_c0	0	0.00	2	0.62	1	0.28	0	0.00	0	0.00	0	0.00
c11220.graph_c0	1	0.44	4	1.44	7	2.30	7	2.59	12	4.29	2	0.67
c11221.graph_c0	0	0.00	9	1.26	8	1.03	3	0.42	0	0.00	0	0.00
c11222.graph_c0	9	0.92	3	0.32	3	0.29	7	0.73	0	0.00	0	0.00
c11223.graph_c0	8168	271.28	7925	289.70	7069	240.57	8646	312.37	7408	261.38	5817	203.24
c11224.graph_c0	0	0.00	1	0.32	0	0.00	0	0.00	0	0.00	0	0.00
c11225.graph_c0	0	0.00	0	0.00	3	0.71	2	0.53	0	0.00	5	1.21
c11225.graph_c1	1	1.40	0	0.00	0	0.00	0	0.00	0	0.00	0	0.00
c11226.graph_c0	0	0.00	5	0.65	3	0.36	2	0.26	0	0.00	5	0.61
c11227.graph_c0	0	0.00	2	0.55	2	0.50	0	0.00	0	0.00	0	0.00
c11228.graph_c0	14	1.29	3	0.29	0	0.00	7	0.66	0	0.00	4	0.36
c11229.graph_c0	0	0.00	3	1.59	0	0.00	0	0.00	0	0.00	0	0.00
c1123.graph_c0	4	1.13	1	0.25	2	0.46	1	0.25	0	0.00	0	0.00
c11230.graph_c0	1	0.26	0	0.00	1	0.21	3	0.70	3	0.68	5	1.29
c11231.graph_c0	1	0.11	1	0.11	0	0.00	0	0.00	3	0.33	9	0.97
c11231.graph_c1	0	0.00	0	0.00	0	0.00	0	0.00	0	0.00	2	1.35
c11232.graph_c0	2	0.17	6	0.53	4	0.33	8	1.31	8	0.68	7	0.59
c11233.graph_c0	0	0.00	0	0.00	0	0.00	0	0.00	0	0.00	0	0.00
c11233.graph_c1	0	0.00	0	0.00	1	0.11	2	0.23	10	1.14	4	0.44
c11234.graph_c0	1	0.21	3	0.59	4	0.72	2	0.40	1	0.19	1	0.18
c11235.graph_c0	0	0.00	2	0.53	4	0.97	0	0.00	1	0.26	0	0.00
c11236.graph_c0	4	0.27	9	0.64	1	0.07	5	0.36	4	0.28	5	0.34
c11237.graph_c0	209	13.55	166	11.24	227	14.43	153	10.56	198	13.24	183	11.99
c11238.graph_c0	1	0.18	6	1.02	4	0.63	0	0.00	6	1.00	1	0.16
c11239.graph_c0	4	0.74	6	1.05	7	1.13	0	0.00	1	0.17	0	0.00
c1124.graph_c0	1	0.54	0	0.00	0	0.00	2	0.87	0	0.00	0	0.00
c11240.graph_c0	3	0.87	0	0.00	4	0.94	0	0.00	2	0.50	0	0.00
c11241.graph_c0	0	0.00	1	0.48	2	0.88	1	0.50	0	0.00	4	1.77
c11242.graph_c0	5	2.19	0	0.00	4	1.30	1	0.37	0	0.00	2	0.66
c11243.graph_c0	1	0.21	4	0.79	3	0.54	2	0.40	1	0.19	3	0.56
c11243.graph_c1	0	0.00	0	0.00	0	0.00	0	0.00	0	0.00	0	0.00
c11244.graph_c0	0	0.00	4	1.02	4	0.94	0	0.00	2	0.50	0	0.00
c11245.graph_c0	8	1.67	14	2.72	5	0.89	2	0.39	1	0.19	2	0.37
c11246.graph_c0	0	0.00	3	1.52	0	0.00	4	2.10	5	2.54	0	0.00
c11247.graph_c0	4	0.45	4	0.45	4	0.42	1	0.11	4	0.44	5	0.54
c11248.graph_c0	0	0.00	13	2.54	1	0.18	0	0.00	1	0.19	0	0.00
c11249.graph_c0	5	0.64	6	0.77	6	0.71	1	0.13	1	0.13	3	0.37
c1125.graph_c0	0	0.00	0	0.00	3	0.80	0	0.00	0	0.00	0	0.00
c1125.graph_c1	0	0.00	3	1.50	0	0.00	0	0.00	0	0.00	0	0.00
c11250.graph_c0	0	0.00	0	0.00	0	0.00	1	0.37	3	1.09	4	1.35
c11251.graph_c0	7	0.35	5	0.27	4	0.20	7	0.37	1	0.05	20	1.03
c11252.graph_c0	4	0.53	9	1.20	1	0.12	0	0.00	3	0.39	5	0.63
c11253.graph_c0	5	0.46	4	0.38	2	0.18	1	0.09	5	0.46	2	0.18
c11254.graph_c0	3	0.39	3	0.39	4	0.48	2	0.26	3	0.38	2	0.25
c11255.graph_c0	1	0.60	0	0.00	0	0.00	3	1.43	0	0.00	0	0.00
c11255.graph_c1	0	0.00	1	0.65	0	0.00	0	0.00	2	1.31	3	1.76
c11256.graph_c0	10	0.41	10	0.45	7	0.29	8	0.35	2	0.09	4	0.17
c11257.graph_c0	11	0.73	5	0.36	8	0.53	4	0.28	3	0.21	8	0.54
c11258.graph_c0	4	0.75	0	0.00	0	0.00	2	0.36	4	0.69	1	0.17
c11259.graph_c0	1	0.25	1	0.23	8	1.69	0	0.00	0	0.00	0	0.00
c1126.graph_c0	0	0.00	2	0.69	0	0.00	0	0.00	4	1.38	0	0.00
c11260.graph_c0	19	1.05	13	0.68	39	1.91	84	5.36	94	7.00	86	6.63
c11261.graph_c0	8	1.06	10	1.32	1	0.12	0	0.00	6	0.77	0	0.00
c11262.graph_c0	0	0.00	6	0.98	3	0.45	3	0.49	1	0.16	2	0.31
c11263.graph_c0	3	0.82	2	0.48	3	0.67	0	0.00	0	0.00	0	0.00
c11264.graph_c0	0	0.00	0	0.00	0	0.00	0	0.00	0	0.00	0	0.00
c11264.graph_c1	3	0.88	6	1.54	4	0.94	0	0.00	0	0.00	1	0.24
c11265.graph_c0	5	0.34	7	0.51	9	0.61	5	0.36	1	0.07	6	0.42
c11266.graph_c0	0	0.00	0	0.00	6	3.38	2	1.30	0	0.00	0	0.00
c11267.graph_c0	187	7.42	198	8.49	204	8.21	253	10.84	182	7.54	188	7.73
c11268.graph_c0	13760	1178.35	12576	1124.67	13803	1144.54	13438	1197.00	13333	1156.55	11984	1019.73
c11269.graph_c0	57	5.84	68	7.01	85	8.95	58	6.67	56	5.99	56	6.05
c1127.graph_c0	1	0.16	1	0.16	0	0.00	4	0.62	1	0.15	1	0.15
c11270.graph_c0	3	0.53	2	0.33	4	0.61	6	0.98	1	0.16	0	0.00
c11271.graph_c0	0	0.00	0	0.00	0	0.00	0	0.00	0	0.00	0	0.00
c11271.graph_c1	5	0.34	7	0.51	9	0.60	1	0.07	2	0.14	1	0.07
c11272.graph_c0	1	0.53	0	0.00	1	0.38	3	1.28	2	0.83	3	1.15
c11273.graph_c0	2	0.87	4	1.42	1	0.32	0	0.00	0	0.00	0	0.00
c11274.graph_c0	8	0.94	2	0.24	5	0.55	0	0.00	3	0.35	3	0.34
c11275.graph_c0	2	0.76	1	0.32	2	0.58	5	1.62	0	0.00	3	0.88
c11276.graph_c0	10	0.41	3	0.13	4	0.17	11	0.49	6	0.26	10	0.43
c11277.graph_c0	5	0.33	9	0.63	3	0.19	2	0.14	4	0.27	7	0.47
c11278.graph_c0	3	0.66	1	0.20	2	0.37	2	0.41	2	0.40	1	0.19
c11278.graph_c1	2	1.20	1	0.46	2	0.84	1	0.48	0	0.00	0	0.00
c11279.graph_c0	10	0.52	9	0.50	7	0.36	3	0.17	4	0.22	1	0.05
c1128.graph_c0	0	0.00	3	1.32	1	0.40	0	0.00	0	0.00	0	0.00
c11280.graph_c0	2	0.66	1	0.28	3	0.77	1	0.29	0	0.00	0	0.00
c11281.graph_c0	2	0.17	4	0.36	1	0.08	2	0.18	13	1.13	14	1.20
c11282.graph_c0	4	0.43	2	0.22	10	1.02	0	0.00	0	0.00	0	0.00
c11283.graph_c0	3	0.32	1	0.11	0	0.00	3	0.33	8	1.35	4	0.57
c11284.graph_c0	0	0.00	0	0.00	0	0.00	2	0.46	2	0.44	2	0.42
c11284.graph_c1	1	0.26	0	0.00	5	1.09	4	0.96	1	0.23	7	1.55
c11285.graph_c0	3	0.73	5	1.11	7	1.42	0	0.00	2	0.43	0	0.00
c11286.graph_c0	0	0.00	2	0.47	9	1.95	0	0.00	0	0.00	3	0.66
c11287.graph_c0	0	0.00	1	0.25	0	0.00	0	0.00	1	0.25	3	0.70
c11288.graph_c0	4	0.31	3	0.25	2	0.15	1	0.08	4	0.32	6	0.47
c11289.graph_c0	3	0.73	1	0.22	1	0.20	0	0.00	0	0.00	0	0.00
c1129.graph_c0	1	0.08	4	0.35	4	0.33	4	0.35	3	0.26	0	0.00
c11290.graph_c0	3	1.77	1	0.46	0	0.00	2	0.94	0	0.00	1	0.42
c11290.graph_c1	0	0.00	0	0.00	0	0.00	0	0.00	0	0.00	0	0.00
c11291.graph_c0	14	0.83	7	0.44	9	0.53	2	0.13	5	0.31	5	0.30
c11292.graph_c0	0	0.00	1	0.20	1	0.18	3	0.60	5	0.97	2	0.37
c11293.graph_c0	1	0.19	3	0.54	1	0.33	0	0.00	1	0.18	0	0.00
c11294.graph_c0	0	0.00	1	0.27	1	0.24	0	0.00	0	0.00	0	0.00
c11295.graph_c0	9	0.52	6	0.37	0	0.00	8	0.49	5	0.30	4	0.24
c11296.graph_c0	25	1.29	21	1.17	22	1.14	18	1.00	11	0.59	27	1.44
c11297.graph_c0	2	0.36	3	0.52	10	1.59	9	1.56	9	1.51	9	1.46
c11298.graph_c0	6	0.46	8	0.60	6	0.42	6	0.45	3	0.73	1	0.07
c11299.graph_c0	8	1.09	9	1.22	4	0.50	1	0.14	0	0.00	0	0.00
c1130.graph_c0	1	0.45	0	0.00	0	0.00	1	0.38	2	0.73	1	0.34
c11300.graph_c0	4	1.56	4	1.29	3	0.89	0	0.00	0	0.00	1	0.30
c11301.graph_c0	86	4.52	68	3.96	79	4.12	49	2.88	77	4.14	57	3.09
c11302.graph_c0	0	0.00	3	0.32	3	0.29	0	0.00	4	0.41	7	0.70
c11303.graph_c0	4	1.07	0	0.00	1	0.22	2	0.49	1	0.23	0	0.00
c11304.graph_c0	0	0.00	0	0.00	1	0.11	0	0.00	2	0.24	5	0.58
c11305.graph_c0	6	0.31	17	0.95	7	0.36	0	0.00	1	0.05	5	0.27
c11305.graph_c1	0	0.00	2	1.10	0	0.00	0	0.00	0	0.00	1	0.50
c11306.graph_c0	4	0.38	11	1.08	2	0.18	0	0.00	1	0.10	0	0.00
c11306.graph_c1	0	0.00	0	0.00	0	0.00	0	0.00	0	0.00	0	0.00
c11307.graph_c0	0	0.00	4	0.82	3	0.56	1	0.21	1	0.20	0	0.00
c11308.graph_c0	0	0.00	1	0.13	2	0.24	1	0.13	5	0.63	0	0.00
c11308.graph_c1	4	0.61	0	0.00	4	0.55	2	0.30	4	0.58	1	0.14
c11309.graph_c0	7	1.01	8	1.13	4	0.52	0	0.00	2	0.28	4	0.54
c1131.graph_c0	0	0.00	2	0.39	1	0.18	5	1.00	0	0.00	2	0.37
c11310.graph_c0	2	0.30	6	0.88	3	0.41	0	0.00	0	0.00	3	0.42
c11311.graph_c0	14	0.60	15	0.70	22	0.96	10	0.46	21	0.95	17	0.78
c11312.graph_c0	1	0.09	4	0.39	9	0.81	2	0.19	3	0.28	0	0.00
c11313.graph_c0	3	0.72	10	2.19	0	0.00	2	0.44	0	0.00	1	0.21
c11314.graph_c0	2	0.30	0	0.00	4	0.54	4	1.18	0	0.00	2	0.28
c11316.graph_c0	8104	242.73	6952	230.40	6597	203.58	7083	232.45	7221	231.60	7383	234.30
c11317.graph_c0	0	0.00	0	0.00	4	0.73	0	0.00	0	0.00	0	0.00
c11317.graph_c1	13	0.55	14	0.64	10	0.43	4	0.18	6	0.27	7	0.31
c11318.graph_c0	0	0.00	0	0.00	4	1.58	2	1.69	1	0.43	0	0.00
c11319.graph_c0	1	0.46	0	0.00	1	0.34	0	0.00	0	0.00	4	1.38
c1132.graph_c0	0	0.00	0	0.00	4	1.31	0	0.00	2	0.71	0	0.00
c1132.graph_c1	0	0.00	0	0.00	0	0.00	0	0.00	0	0.00	1	0.67
c11320.graph_c0	3	1.20	7	2.32	5	1.51	2	0.68	7	2.29	6	1.84
c11321.graph_c0	0	0.00	0	0.00	3	2.68	1	1.04	0	0.00	0	0.00
c11322.graph_c0	1	0.18	1	0.18	5	0.81	0	0.00	2	0.34	4	0.66
c11322.graph_c1	5	0.38	6	0.48	9	0.67	4	0.32	14	1.09	4	0.31
c11323.graph_c0	0	0.00	0	0.00	0	0.00	9	1.61	1	0.17	8	1.34
c11324.graph_c0	1682	116.52	1177	86.60	1409	96.27	431	31.52	477	34.00	430	30.15
c11325.graph_c0	445	19.01	486	22.71	518	22.46	233	10.77	311	14.05	331	14.78
c11326.graph_c0	1	0.14	5	0.69	3	0.38	4	0.56	4	0.54	2	0.26
c11327.graph_c0	5	1.02	0	0.00	4	0.71	0	0.00	0	0.00	2	0.36
c11328.graph_c0	150	8.86	175	10.89	146	8.31	83	4.96	81	4.99	75	4.46
c11329.graph_c0	5	0.65	3	0.39	8	0.96	2	0.26	0	0.00	4	0.49
c1133.graph_c0	1	0.12	9	1.11	0	0.00	0	0.00	0	0.00	2	0.23
c11330.graph_c0	4	1.31	5	1.41	7	1.81	4	1.15	2	0.55	5	1.31
c11331.graph_c0	8	1.32	1	0.16	12	1.77	1	0.16	0	0.00	0	0.00
c11332.graph_c0	4	0.73	7	1.22	0	0.00	1	0.18	2	0.34	5	0.82
c11333.graph_c0	271	16.36	306	19.92	330	19.85	206	13.36	244	15.61	226	14.05
c11334.graph_c0	7	1.14	4	0.63	3	0.44	0	0.00	3	0.46	0	0.00
c11335.graph_c0	0	0.00	0	0.00	4	0.80	1	0.22	5	1.06	5	1.02
c11336.graph_c0	13	0.78	6	0.32	6	0.34	9	0.47	16	0.82	5	0.25
c11337.graph_c0	8	0.73	0	0.00	1	0.09	2	0.19	4	0.37	6	0.54
c11338.graph_c0	0	0.00	0	0.00	5	1.09	0	0.00	0	0.00	0	0.00
c11339.graph_c0	0	0.00	2	0.84	1	0.38	0	0.00	0	0.00	0	0.00
c1134.graph_c0	1	0.15	0	0.00	1	0.13	1	0.15	3	0.43	0	0.00
c11340.graph_c0	1	0.08	2	0.17	4	0.31	4	0.87	3	0.76	8	1.11
c11341.graph_c0	2	0.34	6	0.98	4	0.60	1	0.16	1	0.16	2	0.31
c11342.graph_c0	0	0.00	0	0.00	0	0.00	0	0.00	0	0.00	0	0.00
c11342.graph_c1	2	0.31	0	0.00	6	0.84	6	0.91	3	0.44	3	0.43
c11343.graph_c0	5	1.05	8	1.56	3	0.54	2	0.39	0	0.00	0	0.00
c11344.graph_c0	836	28.01	668	24.69	886	30.44	572	20.91	720	25.69	776	27.41
c11345.graph_c0	2	0.74	9	2.80	0	0.00	0	0.00	0	0.00	0	0.00
c11346.graph_c0	5	0.71	4	0.56	3	0.39	3	0.42	3	0.41	5	0.66
c11347.graph_c0	3	0.80	3	0.71	0	0.00	4	0.97	2	0.47	0	0.00
c11348.graph_c0	1	1.11	1	0.79	2	1.41	3	2.46	0	0.00	1	0.71
c11349.graph_c0	0	0.00	0	0.00	1	0.21	0	0.00	0	0.00	3	0.64
c11350.graph_c0	2	0.18	6	0.57	3	0.26	8	0.76	0	0.00	4	0.36
c11351.graph_c0	2	0.35	8	1.35	1	0.16	0	0.00	0	0.00	5	0.80
c11352.graph_c0	2	1.01	0	0.00	0	0.00	0	0.00	1	0.40	1	0.37
c11353.graph_c0	2	0.61	0	0.00	2	0.49	0	0.00	2	0.52	0	0.00
c11354.graph_c0	3	0.29	0	0.00	2	0.18	2	0.20	0	0.00	3	0.28
c11355.graph_c0	4	0.37	5	0.48	6	0.54	3	0.29	0	0.00	0	0.00
c11356.graph_c0	0	0.00	0	0.00	1	0.31	0	0.00	0	0.00	0	0.00
c11356.graph_c1	7	0.82	2	0.24	3	0.33	2	0.24	0	0.00	1	0.11
c11357.graph_c0	4336	63.59	2940	48.54	2749	42.26	9061	147.64	8502	135.36	10241	161.99
c11358.graph_c0	10	0.37	9	0.37	10	0.38	3	0.12	7	0.28	11	0.43
c11359.graph_c0	167	12.18	147	11.34	223	15.97	23	1.77	7	0.52	17	1.25
c11359.graph_c1	4	0.77	0	0.00	4	0.67	1	0.18	1	0.18	0	0.00
c1136.graph_c0	3	0.55	1	0.18	4	0.65	0	0.00	2	0.34	0	0.00
c1136.graph_c1	0	0.00	0	0.00	0	0.00	1	0.37	0	0.00	0	0.00
c11360.graph_c0	11	0.44	9	0.39	7	0.28	9	0.39	7	0.30	8	0.33
c11362.graph_c0	7	0.64	7	0.66	10	0.87	0	0.00	0	0.00	1	0.09
c11363.graph_c0	5	1.11	3	0.61	8	1.51	0	0.00	2	0.40	1	0.19
c11364.graph_c0	3	0.27	9	0.85	13	1.14	1	0.09	2	0.18	0	0.00
c11365.graph_c0	11	0.67	8	0.52	10	0.61	7	0.46	1	0.06	3	0.19
c11366.graph_c0	2	1.25	2	0.96	4	1.81	2	0.99	10	5.14	8	3.58
c11367.graph_c0	10	0.31	16	0.56	9	0.29	20	0.69	12	0.40	2	0.07
c11368.graph_c0	231	6.46	154	4.72	169	4.87	169	5.15	97	2.86	113	3.32
c11369.graph_c0	3	1.55	4	1.64	2	0.75	0	0.00	0	0.00	0	0.00
c1137.graph_c0	4	0.25	10	0.66	2	0.12	3	0.20	2	0.13	0	0.00
c11370.graph_c0	386	18.75	354	18.66	391	19.19	149	7.79	185	9.43	157	7.91
c11371.graph_c0	3	0.58	1	0.18	3	0.50	7	1.28	2	0.35	1	0.17
c11372.graph_c0	8	0.60	1	0.08	3	0.22	1	0.08	5	0.38	4	0.30
c11373.graph_c0	4	1.85	1	0.37	0	0.00	5	1.91	3	1.11	1	0.34
c11374.graph_c0	0	0.00	2	0.65	0	0.00	3	0.99	3	0.96	2	0.60
c11375.graph_c0	0	0.00	0	0.00	3	0.81	0	0.00	1	0.29	1	0.27
c11376.graph_c0	11	0.64	10	0.62	10	0.58	4	0.25	5	0.30	7	0.41
c11377.graph_c0	5	0.79	2	0.31	3	0.43	0	0.00	0	0.00	3	0.44
c11378.graph_c0	0	0.00	0	0.00	4	2.13	0	0.00	0	0.00	5	2.68
c11379.graph_c0	3	0.18	6	0.38	5	0.30	7	0.44	14	0.86	5	0.30
c1138.graph_c0	0	0.00	0	0.00	0	0.00	1	0.48	0	0.00	0	0.00
c11380.graph_c0	0	0.00	0	0.00	1	0.30	1	0.86	1	0.84	0	0.00
c11381.graph_c0	145	16.93	233	27.31	228	25.33	133	15.71	162	17.84	203	22.95
c11382.graph_c0	1	1.16	1	0.82	0	0.00	0	0.00	0	0.00	0	0.00
c11382.graph_c1	5	0.43	5	0.45	2	0.17	6	0.54	3	0.26	7	0.60
c11383.graph_c0	1	0.11	6	0.65	1	0.10	8	0.87	2	0.21	3	0.31
c11384.graph_c0	2	0.22	3	0.34	2	0.21	6	0.67	8	0.98	2	0.21
c11385.graph_c0	11	1.46	2	0.26	7	0.86	2	0.26	0	0.00	0	0.00
c11386.graph_c0	10	0.99	1	0.10	4	0.38	1	0.10	6	0.59	2	0.19
c11387.graph_c0	2	0.48	3	0.66	2	0.40	0	0.00	4	0.86	1	0.21
c11389.graph_c0	14	1.36	2	0.20	3	0.28	0	0.00	1	0.10	2	0.19
c1139.graph_c0	0	0.00	1	0.57	0	0.00	0	0.00	2	1.15	0	0.00
c11390.graph_c0	1	0.69	3	1.56	4	1.89	3	1.62	1	0.52	1	0.47
c11391.graph_c0	0	0.00	1	0.23	7	1.50	0	0.00	0	0.00	0	0.00
c11392.graph_c0	3	0.98	0	0.00	2	0.51	0	0.00	0	0.00	0	0.00
c11393.graph_c0	0	0.00	0	0.00	0	0.00	2	1.38	0	0.00	0	0.00
c11393.graph_c1	11	0.97	0	0.00	9	0.77	4	0.37	3	0.27	3	0.26
c11394.graph_c0	1	0.26	2	0.47	1	0.22	0	0.00	0	0.00	1	0.22
c11395.graph_c0	0	0.00	0	0.00	2	0.67	0	0.00	2	0.72	2	0.68
c11396.graph_c0	5	1.27	4	0.92	3	0.63	1	0.23	2	0.45	1	0.22
c11397.graph_c0	0	0.00	8	3.13	5	1.66	0	0.00	0	0.00	0	0.00
c11398.graph_c0	7	0.41	5	0.31	10	0.58	10	0.82	1	0.06	0	0.00
c11399.graph_c0	13	0.38	20	0.65	23	0.70	8	0.26	5	0.16	8	0.25
c1140.graph_c0	0	0.00	1	0.50	0	0.00	0	0.00	0	0.00	0	0.00
c11400.graph_c0	6	0.71	6	0.72	7	0.77	0	0.00	0	0.00	2	0.23
c11401.graph_c0	7	0.56	6	0.50	1	0.08	2	0.17	7	0.57	4	0.32
c11401.graph_c1	0	0.00	0	0.00	0	0.00	0	0.00	3	1.36	0	0.00
c11402.graph_c0	1	0.30	1	0.26	0	0.00	2	0.54	4	1.04	1	0.25
c11403.graph_c0	0	0.00	1	0.35	2	0.64	0	0.00	0	0.00	0	0.00
c11404.graph_c0	0	0.00	1	0.15	3	0.42	2	0.30	0	0.00	0	0.00
c11405.graph_c0	3	0.32	3	0.33	9	0.91	2	0.22	5	0.53	4	0.42
c11406.graph_c0	12	1.41	2	0.24	2	0.22	4	0.48	3	0.35	2	0.23
c11407.graph_c0	1	0.28	1	0.25	2	0.46	0	0.00	0	0.00	0	0.00
c11408.graph_c0	1	0.66	1	0.50	1	0.46	0	0.00	0	0.00	2	0.92
c11409.graph_c0	0	0.00	1	0.22	12	2.44	0	0.00	4	0.87	0	0.00
c1141.graph_c0	0	0.00	0	0.00	0	0.00	0	0.00	0	0.00	4	1.36
c11410.graph_c0	482	20.84	393	18.59	517	22.71	430	20.00	462	21.14	438	19.76
c11411.graph_c0	6	0.44	1	0.08	9	0.65	6	0.46	3	0.23	2	0.15
c11412.graph_c0	4	0.48	3	0.36	7	0.78	2	0.24	2	0.24	1	0.11
c11413.graph_c0	0	0.00	0	0.00	3	2.29	0	0.00	2	1.74	1	0.76
c11414.graph_c0	346	5.59	329	5.98	308	5.21	181	3.25	193	3.38	208	3.62
c11415.graph_c0	2	1.33	3	1.51	5	2.28	0	0.00	0	0.00	0	0.00
c11416.graph_c0	3	0.23	3	0.24	0	0.00	2	0.16	2	0.16	7	0.53
c11417.graph_c0	3892	151.51	3608	154.01	3499	138.87	3086	130.44	3254	134.21	2946	120.18
c11419.graph_c0	16	0.48	9	0.30	11	0.34	7	0.23	15	0.48	12	0.38
c1142.graph_c0	0	0.00	0	0.00	0	0.00	1	0.35	0	0.00	0	0.00
c11420.graph_c0	2	0.67	4	1.14	7	1.83	0	0.00	0	0.00	0	0.00
c11421.graph_c0	0	0.00	1	0.34	2	0.62	0	0.00	0	0.00	0	0.00
c11422.graph_c0	6	0.66	7	0.79	4	0.42	3	0.34	2	0.22	5	0.53
c11423.graph_c0	59	3.37	62	3.81	49	2.80	48	2.93	52	3.09	46	2.70
c11424.graph_c0	282	11.33	195	8.58	203	8.30	140	6.10	152	6.46	185	7.78
c11425.graph_c0	0	0.00	0	0.00	1	0.20	8	1.74	5	1.05	4	0.81
c11426.graph_c0	4	0.79	3	0.55	5	0.85	0	0.00	4	0.72	1	0.17
c11427.graph_c0	2	0.39	0	0.00	3	0.51	1	0.19	3	0.54	8	1.39
c11428.graph_c0	4	1.17	6	1.54	0	0.00	1	0.26	0	0.00	0	0.00
c11429.graph_c0	2	0.36	2	0.35	4	0.64	5	0.87	2	0.34	3	0.49
c1143.graph_c0	0	0.00	0	0.00	3	0.94	0	0.00	1	0.34	0	0.00
c11431.graph_c0	2	0.36	2	0.34	9	2.41	0	0.00	0	0.00	1	0.16
c11432.graph_c0	15	0.65	19	0.82	19	0.81	10	0.58	16	0.81	4	0.16
c11433.graph_c0	0	0.00	0	0.00	0	0.00	4	1.35	2	0.65	0	0.00
c11434.graph_c0	7	0.51	6	0.46	6	0.43	2	0.15	1	0.07	10	0.73
c11435.graph_c0	133	25.53	253	45.86	184	30.77	91	16.62	95	16.83	102	17.44
c11436.graph_c0	0	0.00	1	0.55	1	0.50	0	0.00	0	0.00	1	0.50
c11437.graph_c0	11	1.02	4	0.38	14	1.25	3	0.29	1	0.09	0	0.00
c11438.graph_c0	9	0.53	4	0.25	3	0.18	4	0.25	3	0.18	3	0.18
c11439.graph_c0	2	0.28	4	0.56	10	1.30	0	0.00	1	0.14	1	0.13
c1144.graph_c0	0	0.00	0	0.00	5	0.43	4	0.37	0	0.00	4	0.35
c11440.graph_c0	4	0.30	4	0.32	4	0.30	3	0.24	4	0.31	8	0.61
c11441.graph_c0	5	0.56	6	0.68	5	0.52	2	0.23	1	0.11	0	0.00
c11441.graph_c1	1	0.70	1	0.53	0	0.00	0	0.00	0	0.00	0	0.00
c11442.graph_c0	1	1.13	0	0.00	2	1.43	5	4.14	0	0.00	0	0.00
c11442.graph_c1	0	0.00	3	1.15	0	0.00	0	0.00	0	0.00	0	0.00
c11443.graph_c0	0	0.00	0	0.00	1	0.37	0	0.00	0	0.00	0	0.00
c11444.graph_c0	179	3.65	221	5.04	171	3.63	92	2.07	51	1.12	55	1.20
c11445.graph_c0	0	0.00	4	0.56	2	0.26	3	0.42	1	0.14	3	0.40
c11446.graph_c0	1	0.25	9	2.02	1	0.21	0	0.00	0	0.00	0	0.00
c11447.graph_c0	2	0.28	6	0.83	7	0.90	4	0.56	0	0.00	0	0.00
c11448.graph_c0	8	0.75	3	0.29	3	0.27	1	0.10	1	0.09	5	0.46
c11449.graph_c0	4	0.44	4	0.45	1	0.10	5	0.56	5	0.54	7	0.74
c1145.graph_c0	2	0.67	0	0.00	2	0.53	0	0.00	0	0.00	0	0.00
c11450.graph_c0	0	0.00	0	0.00	0	0.00	0	0.00	0	0.00	0	0.00
c11451.graph_c0	0	0.00	3	0.43	0	0.00	3	0.54	0	0.00	5	0.75
c11452.graph_c0	503	69.42	492	67.33	713	90.23	472	64.73	585	77.95	478	61.96
c11453.graph_c0	4	0.41	2	0.21	3	0.29	0	0.00	7	0.72	4	0.40
c11454.graph_c0	0	0.00	1	0.18	3	0.49	0	0.00	0	0.00	0	0.00
c11455.graph_c0	6	0.45	10	0.80	11	0.81	1	0.08	0	0.00	0	0.00
c11456.graph_c0	14	2.50	8	0.34	16	0.63	5	0.21	10	0.41	6	0.28
c11457.graph_c0	4	2.12	3	1.25	1	0.38	3	1.29	0	0.00	3	1.15
c11458.graph_c0	3	0.60	5	0.87	5	0.83	3	0.55	0	0.00	2	0.35
c11459.graph_c0	9	0.29	19	0.68	14	0.46	4	0.14	4	0.14	4	0.14
c1146.graph_c0	1	0.38	0	0.00	1	0.29	0	0.00	0	0.00	4	1.17
c11460.graph_c0	673	16.77	569	15.79	668	17.16	475	13.19	486	12.96	546	14.50
c11461.graph_c0	6	0.75	3	0.38	4	0.47	6	0.76	1	0.12	2	0.24
c11461.graph_c1	0	0.00	1	0.23	0	0.00	0	0.00	0	0.00	0	0.00
c11462.graph_c0	1	0.22	3	0.60	5	0.93	2	0.41	5	0.98	0	0.00
c11463.graph_c0	8	0.18	6	0.15	22	0.53	9	0.23	11	0.27	9	0.22
c11463.graph_c1	0	0.00	1	0.93	0	0.00	0	0.00	0	0.00	0	0.00
c11464.graph_c0	8	1.32	4	0.64	2	0.30	0	0.00	0	0.00	1	0.15
c11465.graph_c0	1	0.18	4	0.70	0	0.00	5	0.88	3	0.51	3	0.50
c11466.graph_c0	2	0.39	3	0.55	4	0.68	0	0.00	2	0.36	3	0.52
c11466.graph_c1	7	1.01	3	0.43	2	0.26	3	0.43	0	0.00	0	0.00
c11467.graph_c0	16	0.57	6	0.24	10	0.36	3	0.12	5	0.19	6	0.23
c11468.graph_c0	0	0.00	0	0.00	1	0.33	0	0.00	1	0.36	1	0.34
c11468.graph_c1	4	0.38	5	0.49	1	0.09	0	0.00	4	0.38	1	0.09
c11469.graph_c0	2	0.29	5	0.72	2	0.27	3	0.44	2	0.28	2	0.27
c1147.graph_c0	0	0.00	0	0.00	3	2.05	0	0.00	0	0.00	0	0.00
c1147.graph_c1	3	0.67	3	0.62	0	0.00	0	0.00	0	0.00	0	0.00
c11470.graph_c0	224	12.62	140	8.49	122	6.87	91	5.48	64	3.76	65	3.76
c11472.graph_c0	5	0.78	1	0.15	1	0.14	4	0.61	8	1.18	3	0.43
c11473.graph_c0	3	0.38	3	0.38	1	0.12	6	0.76	5	0.62	2	0.24
c11474.graph_c0	8	0.60	6	0.48	0	0.00	8	0.63	10	0.77	3	0.23
c11475.graph_c0	1	0.25	0	0.00	2	0.41	0	0.00	0	0.00	0	0.00
c11476.graph_c0	4	0.26	2	0.14	3	0.19	1	0.07	4	0.26	9	0.59
c11476.graph_c1	1	0.22	0	0.00	1	0.19	0	0.00	0	0.00	0	0.00
c11477.graph_c0	0	0.00	1	0.17	4	0.64	4	0.70	3	0.51	2	0.33
c11478.graph_c0	5	1.77	2	0.60	1	0.27	0	0.00	4	1.18	1	0.28
c11479.graph_c0	1	0.10	1	0.10	3	0.28	2	0.62	4	1.19	3	0.28
c1148.graph_c0	5	0.52	1	0.11	2	0.20	1	0.11	2	0.21	0	0.00
c1148.graph_c1	2	0.44	1	0.20	2	0.38	1	0.21	0	0.00	1	0.19
c11480.graph_c0	0	0.00	3	0.81	4	0.64	5	0.88	2	0.34	1	0.16
c11481.graph_c0	4	1.53	0	0.00	2	0.59	1	0.33	1	0.32	0	0.00
c11482.graph_c0	0	0.00	2	0.30	2	0.28	1	0.15	1	0.15	3	0.43
c11483.graph_c0	3	0.43	6	0.85	3	0.40	0	0.00	3	0.42	9	1.21
c11484.graph_c0	9	1.77	0	0.00	0	0.00	0	0.00	0	0.00	7	1.22
c11485.graph_c0	11	0.49	16	0.77	19	0.85	10	0.48	4	0.19	4	0.18
c11486.graph_c0	47	3.47	41	3.22	39	2.82	43	3.33	31	2.34	43	3.19
c11487.graph_c0	1	0.30	3	0.79	3	0.72	0	0.00	0	0.00	2	0.49
c11488.graph_c0	0	0.00	2	0.47	2	0.43	2	0.48	0	0.00	1	0.22
c11489.graph_c0	0	0.00	3	0.53	4	0.65	2	0.35	2	0.34	1	0.17
c1149.graph_c0	0	0.00	1	0.35	0	0.00	0	0.00	0	0.00	0	0.00
c1149.graph_c1	0	0.00	0	0.00	2	0.56	0	0.00	2	0.60	1	0.28
c11490.graph_c0	4	0.37	0	0.00	3	0.27	5	0.48	5	0.46	8	0.73
c11491.graph_c0	1	0.70	2	1.06	0	0.00	0	0.00	0	0.00	0	0.00
c11492.graph_c0	2	0.27	3	0.53	10	1.22	0	0.00	0	0.00	0	0.00
c11493.graph_c0	0	0.00	5	1.72	8	2.51	0	0.00	0	0.00	0	0.00
c11494.graph_c0	2	0.69	1	0.29	4	1.08	2	0.60	4	1.16	0	0.00
c11495.graph_c0	15	0.54	7	0.28	6	0.22	13	0.51	16	0.62	11	0.42
c11496.graph_c0	3	0.40	5	0.67	2	0.25	3	0.50	2	0.36	3	0.52
c11497.graph_c0	9	0.58	6	0.41	4	0.25	1	0.07	7	0.47	2	0.13
c11498.graph_c0	2	0.79	2	0.66	2	0.60	4	1.35	0	0.00	0	0.00
c11499.graph_c0	1	0.39	0	0.00	0	0.00	14	4.66	0	0.00	2	0.60
c11500.graph_c0	0	0.00	0	0.00	0	0.00	0	0.00	0	0.00	0	0.00
c11501.graph_c0	1	0.29	1	0.25	5	1.16	1	0.26	0	0.00	0	0.00
c11501.graph_c1	5	0.21	17	0.77	8	0.34	3	0.13	7	0.31	1	0.04
c11502.graph_c0	73	4.80	55	3.85	85	5.53	46	3.20	37	2.51	27	1.80
c11503.graph_c0	4	0.50	6	0.76	1	0.12	2	0.25	2	0.25	8	0.96
c11504.graph_c0	3	0.85	1	0.25	5	1.15	0	0.00	2	0.49	2	0.47
c11504.graph_c1	0	0.00	0	0.00	1	0.25	1	0.28	2	0.54	0	0.00
c11505.graph_c0	5	0.40	8	0.67	5	0.39	1	0.08	2	0.16	3	0.24
c11506.graph_c0	0	0.00	0	0.00	1	0.45	0	0.00	0	0.00	0	0.00
c11507.graph_c0	9	0.57	7	0.47	10	0.62	3	0.20	3	0.19	4	0.26
c11508.graph_c0	2	1.42	0	0.00	0	0.00	0	0.00	0	0.00	0	0.00
c11508.graph_c1	0	0.00	0	0.00	1	0.40	0	0.00	0	0.00	0	0.00
c11509.graph_c0	5	0.40	10	0.84	7	0.54	7	0.58	7	0.57	4	0.32
c11509.graph_c1	0	0.00	0	0.00	1	0.39	0	0.00	1	0.43	0	0.00
c1151.graph_c0	0	0.00	0	0.00	0	0.00	0	0.00	2	0.73	0	0.00
c1151.graph_c1	0	0.00	0	0.00	0	0.00	1	0.35	2	0.67	0	0.00
c11510.graph_c0	1	0.14	1	0.14	4	0.51	2	0.27	2	0.27	8	1.04
c11511.graph_c0	10	0.80	0	0.00	6	0.47	4	0.33	4	0.32	7	0.56
c11512.graph_c0	5	0.97	4	0.73	3	0.51	1	0.18	3	0.54	6	1.04
c11513.graph_c0	2	0.93	5	1.87	0	0.00	0	0.00	0	0.00	0	0.00
c11514.graph_c0	2	0.19	7	0.70	1	0.09	5	0.50	2	0.19	5	0.48
c11515.graph_c0	4	0.30	4	0.31	6	0.43	1	0.08	2	0.15	5	0.37
c11516.graph_c0	4	0.45	6	0.68	9	0.95	0	0.00	2	0.22	1	0.11
c11517.graph_c0	14	0.58	8	0.37	5	0.21	9	0.41	3	0.13	5	0.22
c11518.graph_c0	0	0.00	0	0.00	1	0.94	4	4.39	0	0.00	0	0.00
c11519.graph_c0	4	0.89	3	0.62	3	0.57	2	0.42	0	0.00	0	0.00
c1152.graph_c0	1	0.37	1	0.31	1	0.28	2	0.63	0	0.00	0	0.00
c11520.graph_c0	0	0.00	0	0.00	6	4.47	0	0.00	0	0.00	0	0.00
c11521.graph_c0	102	6.79	82	6.09	113	7.30	50	3.53	83	5.81	67	4.65
c11522.graph_c0	11	0.38	11	0.41	13	0.44	7	0.26	15	0.53	2	0.07
c11524.graph_c0	0	0.00	2	1.18	0	0.00	0	0.00	2	1.19	0	0.00
c11525.graph_c0	0	0.00	3	0.21	9	0.59	5	0.35	10	0.69	7	0.47
c11526.graph_c0	0	0.00	0	0.00	3	2.19	1	0.85	0	0.00	0	0.00
c11527.graph_c0	8	0.38	10	0.52	6	0.29	6	0.31	4	0.20	1	0.05
c11528.graph_c0	0	0.00	2	0.41	2	0.38	4	0.83	4	0.80	3	0.58
c11529.graph_c0	6	0.85	3	0.24	0	0.00	1	0.08	2	0.15	4	0.30
c1153.graph_c0	2	0.41	0	0.00	0	0.00	0	0.00	0	0.00	2	0.36
c11530.graph_c0	0	0.00	1	0.45	0	0.00	1	0.47	0	0.00	0	0.00
c11530.graph_c1	0	0.00	0	0.00	0	0.00	0	0.00	0	0.00	0	0.00
c11531.graph_c0	521	29.49	437	26.62	591	33.43	395	23.88	345	20.34	375	21.79
c11532.graph_c0	6	1.02	1	0.16	4	0.60	2	0.33	0	0.00	2	0.31
c11533.graph_c0	11	0.87	7	0.58	6	0.46	2	0.16	4	0.32	5	0.39
c11534.graph_c0	2	1.55	3	1.72	2	1.04	7	4.17	5	2.88	0	0.00
c11535.graph_c0	2	0.30	2	0.29	0	0.00	1	0.15	5	0.72	7	0.98
c11536.graph_c0	3	1.00	2	0.57	6	1.56	1	0.29	0	0.00	0	0.00
c11536.graph_c1	15327	589.45	11470	483.97	12724	499.13	11716	489.43	12155	495.60	10819	436.27
c11537.graph_c0	2017	75.26	1654	68.33	1766	67.47	1629	66.68	1564	62.30	1625	63.96
c11539.graph_c0	2	0.48	1	0.22	6	1.20	0	0.00	1	0.21	2	0.41
c1154.graph_c0	0	0.00	4	1.05	0	0.00	0	0.00	0	0.00	0	0.00
c11540.graph_c0	1	0.12	8	0.99	6	0.69	3	0.37	0	0.00	0	0.00
c11540.graph_c1	1	0.31	0	0.00	0	0.00	0	0.00	0	0.00	0	0.00
c11541.graph_c0	0	0.00	2	0.23	6	0.64	3	0.34	2	0.22	6	0.65
c11542.graph_c0	4	0.69	3	0.50	3	0.46	1	0.17	3	0.49	4	0.63
c11543.graph_c0	13	0.73	8	0.48	3	0.17	6	0.36	3	0.18	3	0.17
c11544.graph_c0	2555	257.65	2006	208.03	2484	238.73	2424	250.84	2491	250.86	2014	198.46
c11545.graph_c0	7	1.04	1	0.15	0	0.00	3	0.44	1	0.14	2	0.28
c11546.graph_c0	1	0.36	2	0.60	6	1.66	1	0.31	0	0.00	4	1.12
c11547.graph_c0	0	0.00	5	0.74	6	0.82	2	0.30	3	0.43	1	0.14
c11549.graph_c0	1	0.17	4	0.67	0	0.00	4	0.75	2	0.35	2	0.35
c1155.graph_c0	0	0.00	0	0.00	0	0.00	0	0.00	0	0.00	0	0.00
c1155.graph_c1	0	0.00	0	0.00	2	1.00	0	0.00	0	0.00	0	0.00
c11551.graph_c0	4	0.96	0	0.00	4	0.80	0	0.00	2	0.43	2	0.41
c11552.graph_c0	7	0.55	3	0.25	7	0.53	2	0.16	6	0.48	4	0.31
c11553.graph_c0	235	11.44	274	14.47	271	13.30	189	9.95	200	10.21	226	11.40
c11554.graph_c0	3	0.27	2	0.19	5	0.44	1	0.09	2	0.18	5	0.45
c11555.graph_c0	574	19.59	384	14.35	586	20.26	220	8.21	199	7.29	193	6.99
c11556.graph_c0	511	43.84	436	39.05	473	39.28	738	65.84	568	49.37	679	57.87
c11557.graph_c0	1	0.18	5	0.74	0	0.00	2	0.35	0	0.00	0	0.00
c11558.graph_c0	4	0.80	1	0.08	2	0.14	1	0.08	3	0.22	6	0.43
c1156.graph_c0	0	0.00	0	0.00	0	0.00	0	0.00	0	0.00	0	0.00
c1156.graph_c1	0	0.00	4	0.45	2	0.21	0	0.00	2	0.22	2	0.21
c11560.graph_c0	6	1.18	5	0.93	7	1.20	6	1.12	3	0.54	8	1.40
c11561.graph_c0	0	0.00	0	0.00	5	0.78	2	0.34	3	0.49	3	0.48
c11562.graph_c0	0	0.00	0	0.00	0	0.00	0	0.00	0	0.00	0	0.00
c11562.graph_c1	2	1.33	0	0.00	0	0.00	0	0.00	0	0.00	0	0.00
c11562.graph_c2	0	0.00	0	0.00	0	0.00	0	0.00	0	0.00	0	0.00
c11563.graph_c0	0	0.00	0	0.00	0	0.00	0	0.00	0	0.00	3	1.05
c11564.graph_c0	0	0.00	0	0.00	0	0.00	2	0.57	0	0.00	0	0.00
c11565.graph_c0	0	0.00	0	0.00	0	0.00	0	0.00	1	1.03	0	0.00
c11565.graph_c1	0	0.00	0	0.00	0	0.00	0	0.00	0	0.00	0	0.00
c11566.graph_c0	426	9.42	356	8.72	395	9.04	277	6.71	302	7.13	300	7.07
c11567.graph_c0	0	0.00	1	0.23	7	1.45	4	0.91	0	0.00	0	0.00
c11568.graph_c0	8	0.35	6	0.29	3	0.17	6	0.29	7	0.33	3	0.14
c11569.graph_c0	0	0.00	0	0.00	5	1.05	0	0.00	0	0.00	0	0.00
c11569.graph_c1	0	0.00	2	0.36	0	0.00	0	0.00	1	0.17	0	0.00
c1157.graph_c0	0	0.00	0	0.00	0	0.00	0	0.00	0	0.00	0	0.00
c1157.graph_c1	6	0.67	0	0.00	1	0.10	2	0.23	1	0.11	1	0.11
c11572.graph_c0	540	13.47	533	14.99	504	13.14	479	13.37	438	11.82	422	11.34
c11573.graph_c0	0	0.00	0	0.00	0	0.00	0	0.00	0	0.00	0	0.00
c11574.graph_c0	26	1.02	20	0.86	24	0.96	3	0.13	0	0.00	0	0.00
c11575.graph_c0	0	0.00	0	0.00	1	0.64	0	0.00	0	0.00	0	0.00
c11576.graph_c0	161	17.67	380	42.47	226	23.41	168	18.77	214	23.25	178	18.90
c11577.graph_c0	0	0.00	0	0.00	0	0.00	0	0.00	0	0.00	0	0.00
c11578.graph_c0	1	0.08	4	0.35	5	0.41	0	0.00	2	0.17	0	0.00
c11579.graph_c0	0	0.00	0	0.00	0	0.00	0	0.00	0	0.00	0	0.00
c1158.graph_c0	0	0.00	0	0.00	0	0.00	0	0.00	0	0.00	0	0.00
c11580.graph_c0	7	1.17	12	1.94	24	3.58	9	1.46	23	3.63	23	3.51
c11581.graph_c0	1	0.30	0	0.00	0	0.00	0	0.00	1	0.26	2	0.80
c11582.graph_c0	0	0.00	0	0.00	1	0.31	0	0.00	0	0.00	0	0.00
c11582.graph_c1	1	0.21	0	0.00	0	0.00	2	0.39	0	0.00	2	0.37
c11585.graph_c0	21	0.99	23	1.18	17	0.81	8	0.41	8	0.40	11	0.54
c11586.graph_c0	0	0.00	2	2.20	0	0.00	0	0.00	0	0.00	0	0.00
c11588.graph_c0	0	0.00	0	0.00	0	0.00	0	0.00	0	0.00	0	0.00
c11589.graph_c0	0	0.00	0	0.00	0	0.00	0	0.00	0	0.00	0	0.00
c1159.graph_c0	0	0.00	0	0.00	0	0.00	0	0.00	0	0.00	0	0.00
c11590.graph_c0	1	0.21	0	0.00	2	0.36	2	0.39	4	0.76	0	0.00
c11592.graph_c0	21	1.01	19	1.00	12	0.58	12	0.62	16	0.81	25	1.25
c11593.graph_c0	22	1.39	23	1.74	42	2.66	23	1.90	26	1.76	31	2.15
c11594.graph_c0	68	2.78	74	3.48	71	2.84	164	7.39	160	6.83	175	7.61
c11595.graph_c0	0	0.00	0	0.00	0	0.00	0	0.00	0	0.00	0	0.00
c11597.graph_c0	1	0.30	3	0.79	1	0.24	0	0.00	0	0.00	0	0.00
c11598.graph_c0	3	0.36	0	0.00	2	1.07	3	0.37	2	0.24	2	0.23
c11599.graph_c0	2	0.76	0	0.00	2	0.58	1	0.32	0	0.00	0	0.00
c11600.graph_c0	2	0.23	2	0.23	4	0.42	0	0.00	2	0.22	2	0.22
c11601.graph_c0	0	0.00	5	0.90	3	0.50	0	0.00	2	0.35	1	0.17
c11601.graph_c1	0	0.00	0	0.00	1	0.25	0	0.00	3	0.79	0	0.00
c11604.graph_c0	2	0.27	3	0.40	6	0.73	1	0.13	4	0.51	0	0.00
c11605.graph_c0	14	0.93	12	0.85	18	1.18	6	0.42	3	0.21	21	1.42
c11607.graph_c0	3	1.25	6	2.06	6	1.88	1	0.35	0	0.00	1	0.32
c11608.graph_c0	0	0.00	2	0.87	0	0.00	1	0.71	2	0.86	0	0.00
c11609.graph_c0	11	0.62	29	1.75	25	1.40	12	0.72	10	0.58	11	0.63
c1161.graph_c0	2	0.17	2	0.18	4	0.33	1	0.09	1	0.09	3	0.26
c11610.graph_c0	1045	128.12	1042	128.58	1179	134.64	944	116.65	1089	130.71	1057	123.71
c11611.graph_c0	3	2.30	0	0.00	0	0.00	3	1.77	0	0.00	0	0.00
c11612.graph_c0	7	7.37	18	13.36	16	10.98	8	6.92	3	2.12	8	5.03
c11613.graph_c0	8	2.06	23	5.32	19	4.06	19	4.45	14	3.18	10	2.17
c11615.graph_c0	4	0.51	0	0.00	0	0.00	8	1.02	3	0.37	5	0.60
c11616.graph_c0	4	0.73	4	0.70	16	2.58	5	0.88	1	0.17	4	0.66
c11617.graph_c0	1	0.13	0	0.00	0	0.00	2	0.26	0	0.00	0	0.00
c11618.graph_c0	0	0.00	0	0.00	1	0.53	0	0.00	0	0.00	3	1.61
c11619.graph_c0	11	0.50	25	1.23	22	1.01	8	0.39	12	0.57	11	0.52
c1162.graph_c0	1	0.96	0	0.00	0	0.00	0	0.00	0	0.00	0	0.00
c11620.graph_c0	1	0.33	0	0.00	2	0.52	0	0.00	1	0.28	0	0.00
c11622.graph_c0	0	0.00	0	0.00	0	0.00	0	0.00	0	0.00	0	0.00
c11623.graph_c0	2	0.35	1	0.17	9	1.41	1	0.17	4	0.66	0	0.00
c11624.graph_c0	13	1.50	11	1.29	2	0.22	16	1.87	9	1.02	5	0.55
c11625.graph_c0	0	0.00	0	0.00	3	0.42	0	0.00	1	0.15	2	0.29
c11626.graph_c0	3	0.61	2	0.38	4	0.70	0	0.00	0	0.00	0	0.00
c11627.graph_c0	3961	70.31	2219	42.49	1724	31.66	6537	159.22	5228	125.43	4886	117.43
c11628.graph_c0	1	0.41	1	0.34	0	0.00	0	0.00	0	0.00	0	0.00
c11629.graph_c0	3	0.44	1	0.14	1	0.13	0	0.00	1	0.14	2	0.27
c11630.graph_c0	119	5.56	122	6.14	152	7.11	123	6.22	160	7.85	98	4.76
c11631.graph_c0	396	7.84	286	6.34	417	8.61	654	14.32	685	14.65	799	16.97
c11632.graph_c0	1	0.51	3	1.21	1	0.37	0	0.00	0	0.00	0	0.00
c11632.graph_c1	1	0.10	2	0.21	4	0.40	3	0.32	0	0.00	1	0.10
c11633.graph_c0	0	0.00	1	0.25	4	0.92	0	0.00	5	1.23	0	0.00
c11634.graph_c0	0	0.00	0	0.00	0	0.00	3	2.20	0	0.00	0	0.00
c11635.graph_c0	10	0.61	4	0.26	3	0.18	4	0.26	2	0.13	5	0.31
c11635.graph_c1	1	0.06	4	0.27	8	0.50	3	0.20	1	0.07	1	0.06
c11636.graph_c0	0	0.00	0	0.00	0	0.00	0	0.00	0	0.00	1	0.34
c11636.graph_c1	11	0.63	2	0.12	0	0.00	5	0.30	5	0.30	3	0.18
c11637.graph_c0	0	0.00	0	0.00	0	0.00	2	0.83	1	0.40	1	0.37
c11639.graph_c0	5	0.87	0	0.00	6	0.92	0	0.00	3	0.49	0	0.00
c1164.graph_c0	0	0.00	0	0.00	0	0.00	0	0.00	0	0.00	0	0.00
c1164.graph_c1	0	0.00	1	0.23	1	0.21	0	0.00	0	0.00	0	0.00
c11641.graph_c0	2	1.39	0	0.00	0	0.00	0	0.00	0	0.00	0	0.00
c11643.graph_c0	5	0.36	4	0.82	6	0.43	2	0.18	1	0.07	2	0.15
c11644.graph_c0	8	1.09	11	1.49	8	1.00	10	1.35	11	1.45	15	1.92
c11646.graph_c0	850	227.01	872	207.80	1257	275.22	1463	353.42	1855	433.63	1163	259.71
c11647.graph_c0	0	0.00	0	0.00	0	0.00	0	0.00	0	0.00	0	0.00
c11649.graph_c0	0	0.00	0	0.00	0	0.00	1	0.87	0	0.00	0	0.00
c11649.graph_c1	3	0.42	3	0.41	6	0.76	4	0.55	1	0.13	2	0.26
c11649.graph_c2	0	0.00	2	0.28	4	0.51	0	0.00	0	0.00	3	0.39
c1165.graph_c0	0	0.00	0	0.00	2	0.43	0	0.00	0	0.00	3	0.65
c11650.graph_c0	5	0.51	10	1.06	8	0.78	17	1.79	11	1.13	14	1.41
c11651.graph_c0	2	1.18	0	0.00	1	0.42	2	0.93	0	0.00	0	0.00
c11653.graph_c0	0	0.00	0	0.00	0	0.00	1	0.27	3	0.79	0	0.00
c11654.graph_c0	3	0.47	0	0.00	0	0.00	2	0.31	1	0.15	2	0.29
c11655.graph_c0	0	0.00	0	0.00	0	0.00	0	0.00	0	0.00	0	0.00
c11656.graph_c0	0	0.00	0	0.00	0	0.00	0	0.00	0	0.00	0	0.00
c11657.graph_c0	0	0.00	0	0.00	0	0.00	0	0.00	0	0.00	0	0.00
c11659.graph_c0	23	0.83	26	1.04	25	0.93	22	0.87	31	1.20	27	1.03
c11661.graph_c0	2	0.56	4	0.99	3	0.69	0	0.00	0	0.00	1	0.23
c11662.graph_c0	0	0.00	1	0.41	0	0.00	2	0.84	2	0.81	2	0.75
c11663.graph_c0	0	0.00	0	0.00	1	0.34	0	0.00	0	0.00	0	0.00
c11664.graph_c0	4	0.50	6	0.75	12	1.39	2	0.25	7	0.85	3	0.36
c11665.graph_c0	178	6.51	167	6.75	201	7.53	170	6.79	209	8.11	212	8.29
c11667.graph_c0	0	0.00	2	0.62	0	0.00	0	0.00	0	0.00	0	0.00
c11668.graph_c0	8	0.35	2	0.10	9	0.40	2	0.10	2	0.09	5	0.23
c11669.graph_c0	6	0.83	9	0.97	1	0.13	0	0.00	3	0.26	1	0.09
c1167.graph_c0	0	0.00	2	0.90	0	0.00	0	0.00	0	0.00	0	0.00
c11670.graph_c0	0	0.00	1	0.17	1	0.16	1	0.17	4	0.67	4	0.64
c11670.graph_c1	3	0.34	1	0.11	1	0.11	2	0.23	5	0.56	3	0.33
c11671.graph_c0	0	0.00	0	0.00	0	0.00	0	0.00	0	0.00	0	0.00
c11672.graph_c0	6	0.44	6	0.47	5	0.36	2	0.15	2	0.15	2	0.15
c11672.graph_c1	3	0.87	0	0.00	0	0.00	0	0.00	0	0.00	0	0.00
c11673.graph_c0	6	1.19	8	2.33	4	0.39	4	0.28	7	0.51	12	1.00
c11674.graph_c0	0	0.00	0	0.00	0	0.00	0	0.00	1	0.27	2	0.51
c11675.graph_c0	24	5.26	23	4.66	20	3.64	22	4.40	42	8.13	29	5.53
c11676.graph_c0	2	0.22	4	0.49	5	0.68	3	0.33	0	0.00	0	0.00
c11677.graph_c0	4	1.80	0	0.00	1	0.33	0	0.00	0	0.00	4	1.35
c11678.graph_c0	7	1.25	7	1.19	11	1.73	9	1.55	5	0.83	9	1.45
c1168.graph_c0	0	0.00	0	0.00	2	0.37	0	0.00	0	0.00	4	0.75
c11680.graph_c0	7	0.95	9	1.21	15	1.87	5	0.68	10	1.31	7	0.89
c11681.graph_c0	346	38.95	341	40.17	456	49.14	239	27.69	275	29.58	282	28.31
c11682.graph_c0	2	0.27	5	0.67	7	0.86	3	0.40	4	0.52	11	1.39
c11684.graph_c0	120	7.28	94	6.11	97	5.85	118	7.62	126	7.93	111	6.88
c11685.graph_c0	0	0.00	1	0.13	5	0.73	1	0.27	0	0.00	1	0.12
c11686.graph_c0	1	0.48	0	0.00	2	0.70	5	1.98	1	0.38	0	0.00
c11687.graph_c0	0	0.00	0	0.00	5	0.84	3	0.55	2	0.35	0	0.00
c11688.graph_c0	0	0.00	1	0.43	3	1.18	4	1.79	0	0.00	0	0.00
c11689.graph_c0	0	0.00	0	0.00	0	0.00	0	0.00	0	0.00	0	0.00
c11690.graph_c0	22	2.25	12	1.31	17	1.61	5	0.50	8	0.85	12	1.24
c11691.graph_c0	1	0.17	3	0.48	3	0.45	0	0.00	0	0.00	0	0.00
[truncated: 38,656 more rows]
